# Supplementary material for: Delivery of canine rabies vaccination programme in Kutupalong-Balukhali refugee camps, Cox’s Bazar, Bangladesh
Source: PLoS Negl Trop Dis. 2026 Mar 27;20(3):e0014143. doi: 10.1371/journal.pntd.0014143 (PMC13046255; doi:10.1371/journal.pntd.0014143)
Supplement: S1 Data — This CSV file contains the raw data collected during the mass dog vaccination campaign. Variables include GPS coordinates, vaccination action, ownership, age, sex, health condition, and, for dogs not vaccinated, the reason for non-vaccination. (CSV) [file pntd.0014143.s001.csv]

Month.Created	date_created	Latitude	Longitude	RegionName	species_manual	vaccinated	ownership_status	age	sex	health_status	non_vaccinate_reason
May	26/05/2025	21.207995	92.1627244	Cox's Bazar	dog	vaccinated	stray	puppy	male	healthy
May	26/05/2025	21.2135806	92.1639457	Cox's Bazar	dog	vaccinated	stray	adult	male	healthy
May	26/05/2025	21.2135369	92.1638965	Cox's Bazar	dog	vaccinated	stray	adult	female	healthy
May	26/05/2025	21.2130594	92.164612	Cox's Bazar	dog	vaccinated	stray	adult	male	healthy
May	26/05/2025	21.2024283	92.1676744	Cox's Bazar	dog	vaccinated		adult	male	healthy
May	26/05/2025	21.2023096	92.1683425	Cox's Bazar	dog	vaccinated	stray	adult	female	healthy
May	26/05/2025	21.2023654	92.1677324	Cox's Bazar	dog	vaccinated	stray	adult	female	healthy
May	26/05/2025	21.2068169	92.162365	Cox's Bazar	dog	vaccinated	stray	puppy	female	healthy
May	26/05/2025	21.2069184	92.1620622	Cox's Bazar	dog	vaccinated	stray	puppy	male	healthy
May	26/05/2025	21.2088415	92.1617588	Cox's Bazar	dog	vaccinated	stray	puppy	female	healthy
May	26/05/2025	21.2088353	92.1617499	Cox's Bazar	dog	vaccinated	stray	puppy	male	healthy
May	26/05/2025	21.2088114	92.161743	Cox's Bazar	dog	vaccinated	stray	puppy	male	healthy
May	26/05/2025	21.2088343	92.1617776	Cox's Bazar	dog	vaccinated	stray	adult	female	healthy
May	26/05/2025	21.2088211	92.1616648	Cox's Bazar	dog	vaccinated	stray	puppy	female	healthy
May	26/05/2025	21.2081578	92.1609272	Cox's Bazar	dog	vaccinated	stray	adult	female	healthy
May	26/05/2025	21.2081898	92.1609559	Cox's Bazar	dog	vaccinated	stray	adult	female	healthy
May	26/05/2025	21.2096265	92.1614109	Cox's Bazar	dog	vaccinated	stray	adult	female	healthy
May	26/05/2025	21.2016455	92.1467852	Cox's Bazar	dog	vaccinated	stray	adult	male	healthy
May	26/05/2025	21.2107679	92.1465719	Cox's Bazar	dog	vaccinated	stray	adult	female	healthy
May	26/05/2025	21.2105507	92.1464438	Cox's Bazar	dog	vaccinated	stray	adult	female	healthy
May	26/05/2025	21.2094543	92.1457713	Cox's Bazar	dog	vaccinated	stray	adult	female	healthy
May	26/05/2025	21.197088	92.1635865	Cox's Bazar	dog	vaccinated	stray	adult	male	healthy
May	26/05/2025	21.1982517	92.1619312	Cox's Bazar	dog	vaccinated	owned	adult	male	healthy
May	26/05/2025	21.1975699	92.1626215	Cox's Bazar	dog	vaccinated	owned	adult	male	healthy
May	26/05/2025	21.1673625	92.1480582	Cox's Bazar	dog	vaccinated	owned	adult	male	healthy
May	26/05/2025	21.2193288	92.1540481	Cox's Bazar	dog	vaccinated	stray	adult	female	healthy
May	26/05/2025	21.2193159	92.1540729	Cox's Bazar	dog	vaccinated	stray	adult	male	healthy
May	26/05/2025	21.219253	92.1540429	Cox's Bazar	dog	vaccinated	stray	adult	male	healthy
May	26/05/2025	21.2095991	92.1672513	Cox's Bazar	dog	vaccinated	stray	puppy	male	healthy
May	26/05/2025	21.2069243	92.1621428	Cox's Bazar	dog	vaccinated	stray	puppy	male	healthy
May	26/05/2025	21.2039894	92.1516239	Cox's Bazar	dog	vaccinated	stray	adult	female	healthy
May	26/05/2025	21.2062192	92.1476885	Cox's Bazar	dog	vaccinated	stray	adult	male	healthy
May	26/05/2025	21.2014991	92.1456935	Cox's Bazar	dog	vaccinated	stray	adult	male	healthy
May	26/05/2025	21.212157	92.1384264	Cox's Bazar	dog	vaccinated	stray	adult	female	healthy
May	26/05/2025	21.2121281	92.1384644	Cox's Bazar	dog	vaccinated	stray	adult	male	healthy
May	26/05/2025	21.2120092	92.138426	Cox's Bazar	dog	vaccinated	stray	adult	female	healthy
May	26/05/2025	21.2086765	92.1617971	Cox's Bazar	dog	vaccinated	stray	adult	male	healthy
May	26/05/2025	21.2088625	92.1623511	Cox's Bazar	dog	vaccinated	stray	adult	female	healthy
May	26/05/2025	21.2084622	92.1623022	Cox's Bazar	dog	vaccinated	owned	adult	female	healthy
May	26/05/2025	21.2081509	92.1627345	Cox's Bazar	dog	vaccinated	stray	puppy	male	healthy
May	26/05/2025	21.2086587	92.1625591	Cox's Bazar	dog	vaccinated	stray	adult	male	healthy
May	26/05/2025	21.2085816	92.1626462	Cox's Bazar	dog	vaccinated	stray	puppy	female	healthy
May	26/05/2025	21.2087244	92.1626789	Cox's Bazar	dog	vaccinated	stray	puppy	female	healthy
May	26/05/2025	21.2087512	92.1626844	Cox's Bazar	dog	vaccinated	stray	adult	male	healthy
May	26/05/2025	21.2091326	92.1624436	Cox's Bazar	dog	vaccinated	stray	adult	female	healthy
May	26/05/2025	21.2144486	92.1493815	Cox's Bazar	dog	vaccinated	stray	adult	male	healthy
May	26/05/2025	21.2144611	92.1493885	Cox's Bazar	dog	vaccinated	stray	adult	male	healthy
May	26/05/2025	21.2144996	92.1493776	Cox's Bazar	dog	vaccinated	stray	adult	male	healthy
May	26/05/2025	21.2144883	92.1493785	Cox's Bazar	dog	vaccinated	stray	adult	female	healthy
May	26/05/2025	21.21597	92.1491655	Cox's Bazar	dog	vaccinated	owned	adult	female	healthy
May	26/05/2025	21.2159883	92.1491675	Cox's Bazar	dog	vaccinated	stray	adult	male	healthy
May	26/05/2025	21.2169173	92.1509218	Cox's Bazar	dog	vaccinated	owned	adult	male	healthy
May	26/05/2025	21.2167946	92.1507897	Cox's Bazar	dog	vaccinated	stray	adult	female	healthy
May	26/05/2025	21.2167455	92.1513306	Cox's Bazar	dog	vaccinated	stray	adult	female	healthy
May	26/05/2025	21.164945	92.1477584	Cox's Bazar	dog	vaccinated	stray	adult	male	healthy
May	26/05/2025	21.1648783	92.1477392	Cox's Bazar	dog	vaccinated	stray	adult	female	healthy
May	26/05/2025	21.1649459	92.1478308	Cox's Bazar	dog	vaccinated	stray	adult	female	healthy
May	26/05/2025	21.1649463	92.1494676	Cox's Bazar	dog	vaccinated	stray	adult	female	healthy
May	26/05/2025	21.1641138	92.1468212	Cox's Bazar	dog	vaccinated	stray	adult	female	healthy
May	26/05/2025	21.2086747	92.1639045	Cox's Bazar	dog	vaccinated	stray	adult	male	healthy
May	26/05/2025	21.2119744	92.138352	Cox's Bazar	dog	vaccinated	stray	adult	female	healthy
May	26/05/2025	21.2131561	92.14949	Cox's Bazar	dog	vaccinated	stray	adult	male	healthy
May	26/05/2025	21.2105434	92.1464017	Cox's Bazar	dog	vaccinated	owned	adult	female	healthy
May	26/05/2025	21.2101063	92.1454755	Cox's Bazar	dog	vaccinated	stray	adult	female	healthy
May	26/05/2025	21.2094786	92.1457584	Cox's Bazar	dog	vaccinated	stray	adult	female	healthy
May	26/05/2025	21.2119736	92.1488086	Cox's Bazar	dog	vaccinated	stray	puppy	male	healthy
May	26/05/2025	21.2119776	92.148797	Cox's Bazar	dog	vaccinated	stray	puppy	male	healthy
May	26/05/2025	21.2119785	92.1487879	Cox's Bazar	dog	vaccinated	stray	puppy	female	healthy
May	26/05/2025	21.159349	92.1455717	Cox's Bazar	dog	vaccinated	stray	adult	female	healthy
May	26/05/2025	21.1593283	92.1455017	Cox's Bazar	dog	vaccinated	stray	adult	female	healthy
May	26/05/2025	21.1589415	92.1472225	Cox's Bazar	dog	vaccinated	stray	adult	female	healthy
May	26/05/2025	21.1588804	92.1471867	Cox's Bazar	dog	vaccinated	stray	adult	female	healthy
May	26/05/2025	21.1584311	92.1476245	Cox's Bazar	dog	vaccinated	stray	adult	female	healthy
May	26/05/2025	21.1997295	92.1630206	Cox's Bazar	dog	vaccinated	stray	adult	male	healthy
May	26/05/2025	21.19975	92.1629971	Cox's Bazar	dog	vaccinated	stray	adult	male	healthy
May	26/05/2025	21.1635102	92.1476634	Cox's Bazar	dog	vaccinated	owned	adult	male	healthy
May	26/05/2025	21.2093079	92.1633948	Cox's Bazar	dog	vaccinated	owned	adult	male	healthy
May	26/05/2025	21.2100853	92.145639	Cox's Bazar	dog	vaccinated	stray	adult	female	healthy
May	26/05/2025	21.2052775	92.1679918	Cox's Bazar	dog	vaccinated	stray	adult	male	healthy
May	26/05/2025	21.2052395	92.1679661	Cox's Bazar	dog	vaccinated	stray	adult	female	healthy
May	26/05/2025	21.2052861	92.1679891	Cox's Bazar	dog	vaccinated	stray	adult	male	healthy
May	26/05/2025	21.2088714	92.164064	Cox's Bazar	dog	vaccinated	owned	adult	male	healthy
May	26/05/2025	21.1665227	92.1490082	Cox's Bazar	dog	vaccinated	stray	adult	female	healthy
May	26/05/2025	21.1657555	92.1502573	Cox's Bazar	dog	vaccinated	stray	adult	female	healthy
May	26/05/2025	21.1665285	92.149208	Cox's Bazar	dog	vaccinated	stray	adult	female	healthy
May	26/05/2025	21.1884467	92.1517	Cox's Bazar	dog	vaccinated	stray	adult	female	healthy
May	26/05/2025	21.2174775	92.1567919	Cox's Bazar	dog	vaccinated	owned	adult	male	healthy
May	26/05/2025	21.2183168	92.1548592	Cox's Bazar	dog	vaccinated	stray	adult	male	healthy
May	26/05/2025	21.2185719	92.1549436	Cox's Bazar	dog	vaccinated	stray	adult	male	healthy
May	26/05/2025	21.196854	92.1631249	Cox's Bazar	dog	vaccinated	owned	puppy	female	healthy
May	26/05/2025	21.2137369	92.1665733	Cox's Bazar	dog	vaccinated	stray	puppy	male	healthy
May	26/05/2025	21.213737	92.1665348	Cox's Bazar	dog	vaccinated	owned	adult	female	healthy
May	26/05/2025	21.2118377	92.1674352	Cox's Bazar	dog	vaccinated	owned	adult	male	healthy
May	26/05/2025	21.2118378	92.1674222	Cox's Bazar	dog	vaccinated	owned	puppy	male	healthy
May	26/05/2025	21.2118272	92.1674181	Cox's Bazar	dog	vaccinated	owned	adult	male	healthy
May	26/05/2025	21.2118525	92.1674527	Cox's Bazar	dog	vaccinated	stray	adult	male	healthy
May	26/05/2025	21.2118534	92.1674218	Cox's Bazar	dog	vaccinated	owned	puppy	male	healthy
May	26/05/2025	21.2118509	92.1674198	Cox's Bazar	dog	vaccinated	owned	adult	male	healthy
May	26/05/2025	21.2113292	92.1669519	Cox's Bazar	dog	vaccinated	owned	adult	male	healthy
May	26/05/2025	21.2108097	92.1672077	Cox's Bazar	dog	vaccinated	owned	adult	female	healthy
May	26/05/2025	21.2128417	92.1619921	Cox's Bazar	dog	vaccinated	stray	adult	male	healthy
May	26/05/2025	21.2132661	92.1619558	Cox's Bazar	dog	vaccinated	owned	puppy	male	healthy
May	26/05/2025	21.2129953	92.1625072	Cox's Bazar	dog	vaccinated	stray	puppy	male	healthy
May	26/05/2025	21.2129992	92.1624639	Cox's Bazar	dog	vaccinated	stray	adult	female	healthy
May	26/05/2025	21.2123262	92.1623774	Cox's Bazar	dog	vaccinated	stray	adult	female	healthy
May	26/05/2025	21.2117137	92.162077	Cox's Bazar	dog	vaccinated	stray	adult	male	healthy
May	26/05/2025	21.2117188	92.1620677	Cox's Bazar	dog	vaccinated	stray	puppy	female	healthy
May	26/05/2025	21.211721	92.1620654	Cox's Bazar	dog	vaccinated	stray	puppy	male	healthy
May	26/05/2025	21.2117499	92.1620612	Cox's Bazar	dog	vaccinated	stray	puppy	female	healthy
May	26/05/2025	21.2106363	92.1611455	Cox's Bazar	dog	vaccinated	stray	adult	female	healthy
May	26/05/2025	21.2106589	92.1611523	Cox's Bazar	dog	vaccinated	stray	adult	male	healthy
May	26/05/2025	21.2109973	92.1612051	Cox's Bazar	dog	vaccinated	stray	adult	male	healthy
May	26/05/2025	21.2106539	92.1629366	Cox's Bazar	dog	vaccinated	stray	adult	female	healthy
May	26/05/2025	21.2106563	92.1629565	Cox's Bazar	dog	vaccinated	stray	adult	male	healthy
May	26/05/2025	21.2106922	92.1629454	Cox's Bazar	dog	vaccinated	stray	adult	female	healthy
May	26/05/2025	21.210657	92.162908	Cox's Bazar	dog	vaccinated	stray	adult	male	healthy
May	26/05/2025	21.2107771	92.1629542	Cox's Bazar	dog	vaccinated	stray	adult	male	healthy
May	26/05/2025	21.2107691	92.1630806	Cox's Bazar	dog	vaccinated	stray	adult	female	healthy
May	26/05/2025	21.2109251	92.1635983	Cox's Bazar	dog	vaccinated	stray	adult	male	healthy
May	26/05/2025	21.2118996	92.1639741	Cox's Bazar	dog	vaccinated	stray	adult	male	healthy
May	26/05/2025	21.2120312	92.1639673	Cox's Bazar	dog	vaccinated	stray	adult	female	healthy
May	26/05/2025	21.2110225	92.1645924	Cox's Bazar	dog	vaccinated	stray	adult	female	healthy
May	26/05/2025	21.211008	92.164595	Cox's Bazar	dog	vaccinated	stray	adult	male	healthy
May	26/05/2025	21.2107145	92.1646084	Cox's Bazar	dog	vaccinated	stray	adult	male	healthy
May	26/05/2025	21.2107106	92.1647342	Cox's Bazar	dog	vaccinated	stray	adult	female	healthy
May	26/05/2025	21.2105386	92.1658631	Cox's Bazar	dog	vaccinated	stray	adult	male	healthy
May	26/05/2025	21.2105392	92.1658686	Cox's Bazar	dog	vaccinated	stray	adult	male	healthy
May	26/05/2025	21.2105375	92.1658628	Cox's Bazar	dog	vaccinated	stray	adult	female	healthy
May	26/05/2025	21.2105486	92.1658052	Cox's Bazar	dog	vaccinated	stray	adult	female	healthy
May	26/05/2025	21.2105341	92.165842	Cox's Bazar	dog	vaccinated	stray	adult	female	healthy
May	26/05/2025	21.2107799	92.1663046	Cox's Bazar	dog	vaccinated	stray	adult	female	healthy
May	26/05/2025	21.2107726	92.1663181	Cox's Bazar	dog	vaccinated	stray	adult	male	healthy
May	26/05/2025	21.210699	92.1664217	Cox's Bazar	dog	vaccinated	stray	adult	female	healthy
May	26/05/2025	21.2106987	92.1664324	Cox's Bazar	dog	vaccinated	stray	adult	female	healthy
May	26/05/2025	21.210699	92.1664683	Cox's Bazar	dog	vaccinated	stray	adult	female	healthy
May	26/05/2025	21.2107069	92.1665004	Cox's Bazar	dog	vaccinated	stray	adult	female	healthy
May	26/05/2025	21.2110843	92.1666974	Cox's Bazar	dog	vaccinated	stray	adult	male	healthy
May	26/05/2025	21.2110163	92.1663977	Cox's Bazar	dog	vaccinated	stray	adult	male	healthy
May	26/05/2025	21.2113084	92.1667056	Cox's Bazar	dog	vaccinated	stray	adult	female	healthy
May	26/05/2025	21.2120642	92.1667542	Cox's Bazar	dog	vaccinated	owned	adult	female	healthy
May	26/05/2025	21.2121444	92.1667517	Cox's Bazar	dog	vaccinated	stray	adult	female	healthy
May	26/05/2025	21.2134691	92.1665939	Cox's Bazar	dog	vaccinated	owned	puppy	male	healthy
May	26/05/2025	21.2121498	92.1653069	Cox's Bazar	dog	vaccinated	owned	adult	male	healthy
May	26/05/2025	21.2130346	92.1646067	Cox's Bazar	dog	vaccinated	owned	puppy	male	healthy
May	26/05/2025	21.1942983	92.1486671	Cox's Bazar	dog	vaccinated	stray	adult	male	healthy
May	26/05/2025	21.1942367	92.1485158	Cox's Bazar	dog	vaccinated	stray	adult	female	healthy
May	26/05/2025	21.1942936	92.1486484	Cox's Bazar	dog	vaccinated	stray	adult	male	healthy
May	26/05/2025	21.1932801	92.1490687	Cox's Bazar	dog	vaccinated	stray	adult	female	healthy
May	26/05/2025	21.1879494	92.1513181	Cox's Bazar	dog	vaccinated	stray	adult	male	healthy
May	26/05/2025	21.1955432	92.1652051	Cox's Bazar	dog	vaccinated	owned	adult	female	healthy
May	26/05/2025	21.2137711	92.1653186	Cox's Bazar	dog	vaccinated	owned	adult	male	healthy
May	26/05/2025	21.2138457	92.1653302	Cox's Bazar	dog	vaccinated	owned	adult	female	healthy
May	26/05/2025	21.213867	92.1652488	Cox's Bazar	dog	vaccinated	stray	puppy	male	healthy
May	26/05/2025	21.2138615	92.1652617	Cox's Bazar	dog	vaccinated	owned	adult	male	healthy
May	26/05/2025	21.2057857	92.1685441	Cox's Bazar	dog	vaccinated	stray	adult	female	healthy
May	26/05/2025	21.2057998	92.1685654	Cox's Bazar	dog	vaccinated	stray	adult	male	healthy
May	26/05/2025	21.2139225	92.1666861	Cox's Bazar	dog	vaccinated	owned	puppy	male	healthy
May	26/05/2025	21.2138212	92.165767399999993	Cox's Bazar	dog	vaccinated	stray	adult	male	healthy
May	26/05/2025	21.2100716	92.1622078	Cox's Bazar	dog	vaccinated	owned	adult	male	healthy
May	26/05/2025	21.202433	92.1463147	Cox's Bazar	dog	vaccinated	stray	adult	female	healthy
May	26/05/2025	21.2050483	92.1466217	Cox's Bazar	dog	vaccinated	stray	adult	male	healthy
May	26/05/2025	21.2062607	92.1455934	Cox's Bazar	dog	vaccinated	stray	puppy	female	healthy
May	26/05/2025	21.206353	92.1456464	Cox's Bazar	dog	vaccinated	stray	adult	male	healthy
May	26/05/2025	21.206354	92.1456968	Cox's Bazar	dog	vaccinated	stray	adult	female	healthy
May	26/05/2025	21.2049453	92.146871	Cox's Bazar	dog	vaccinated	stray	adult	female	healthy
May	26/05/2025	21.201505	92.1458617	Cox's Bazar	dog	vaccinated	stray	adult	female	healthy
May	26/05/2025	21.2031715	92.1474964	Cox's Bazar	dog	vaccinated	stray	adult	male	healthy
May	26/05/2025	21.206072	92.1472098	Cox's Bazar	dog	vaccinated	stray	adult	male	healthy
May	26/05/2025	21.2063819	92.1473912	Cox's Bazar	dog	vaccinated	stray	puppy	female	healthy
May	26/05/2025	21.1826312	92.1355077	Cox's Bazar	dog	vaccinated	stray	adult	male	healthy
May	26/05/2025	21.1826121	92.1355417	Cox's Bazar	dog	vaccinated	owned	adult	male	healthy
May	26/05/2025	21.1817906	92.136374	Cox's Bazar	dog	vaccinated	owned	adult	male	healthy
May	26/05/2025	21.1796022	92.1355309	Cox's Bazar	dog	vaccinated	owned	adult	male	healthy
May	26/05/2025	21.1795046	92.1356459	Cox's Bazar	dog	vaccinated	owned	puppy	female	healthy
May	26/05/2025	21.1791295	92.136159	Cox's Bazar	dog	vaccinated	stray	adult	male	healthy
May	26/05/2025	21.1791486	92.136196	Cox's Bazar	dog	vaccinated	stray	adult	female	healthy
May	26/05/2025	21.1791304	92.136104	Cox's Bazar	dog	vaccinated	stray	adult	male	healthy
May	26/05/2025	21.1786471	92.1366584	Cox's Bazar	dog	vaccinated	stray	adult	male	healthy
May	26/05/2025	21.1942694	92.1655039	Cox's Bazar	dog	vaccinated	stray	adult	male	healthy
May	26/05/2025	21.2019488	92.155676	Cox's Bazar	dog	vaccinated	stray	adult	female	healthy
May	26/05/2025	21.2018705	92.1557491	Cox's Bazar	dog	vaccinated	stray	adult	female	healthy
May	26/05/2025	21.2010548	92.1516433	Cox's Bazar	dog	vaccinated	stray	adult	male	healthy
May	26/05/2025	21.2008321	92.1509461	Cox's Bazar	dog	vaccinated	stray	puppy	male	healthy
May	26/05/2025	21.2035897	92.1492267	Cox's Bazar	dog	vaccinated	owned	puppy	female	healthy
May	26/05/2025	21.2044007	92.1485543	Cox's Bazar	dog	vaccinated	stray	adult	male	healthy
May	26/05/2025	21.204671	92.1487465	Cox's Bazar	dog	vaccinated	stray	adult	female	healthy
May	26/05/2025	21.2029676	92.1502864	Cox's Bazar	dog	vaccinated	stray	adult	male	healthy
May	26/05/2025	21.201249	92.1481798	Cox's Bazar	dog	vaccinated	stray	adult	female	healthy
May	26/05/2025	21.2016399	92.1467454	Cox's Bazar	dog	vaccinated	stray	adult	male	healthy
May	26/05/2025	21.2019115	92.1468102	Cox's Bazar	dog	vaccinated	stray	adult	male	healthy
May	26/05/2025	21.2017201	92.1467398	Cox's Bazar	dog	vaccinated	stray	adult	female	healthy
May	26/05/2025	21.2061556	92.1703028	Cox's Bazar	dog	vaccinated	stray	adult	male	healthy
May	26/05/2025	21.2072422	92.16825	Cox's Bazar	dog	vaccinated	stray	adult	female	healthy
May	26/05/2025	21.2004157	92.1546751	Cox's Bazar	dog	vaccinated	stray	adult	male	healthy
May	26/05/2025	21.1569817	92.1467767	Cox's Bazar	dog	vaccinated	stray	adult	male	healthy
May	26/05/2025	21.1567479	92.1463179	Cox's Bazar	dog	vaccinated	stray	adult	female	healthy
May	26/05/2025	21.1571083	92.1454909	Cox's Bazar	dog	vaccinated	stray	adult	male	healthy
May	26/05/2025	21.1589962	92.145503	Cox's Bazar	dog	vaccinated	stray	adult	female	healthy
May	26/05/2025	21.1601917	92.1452483	Cox's Bazar	dog	vaccinated	owned	adult	female	healthy
May	26/05/2025	21.1604567	92.1451218	Cox's Bazar	dog	vaccinated	owned	adult	female	healthy
May	26/05/2025	21.16068	92.1451667	Cox's Bazar	dog	vaccinated	stray	adult	female	healthy
May	26/05/2025	21.15876	92.1474683	Cox's Bazar	dog	vaccinated	stray	adult	male	healthy
May	26/05/2025	21.1874048	92.1510174	Cox's Bazar	dog	vaccinated	stray	adult	female	healthy
May	26/05/2025	21.1879977	92.1510614	Cox's Bazar	dog	vaccinated	stray	adult	female	healthy
May	26/05/2025	21.1882863	92.1510063	Cox's Bazar	dog	vaccinated	stray	adult	female	healthy
May	26/05/2025	21.2129799	92.1544053	Cox's Bazar	dog	vaccinated			male	healthy
May	26/05/2025	21.2134894	92.1551285	Cox's Bazar	dog	vaccinated			male	healthy
May	26/05/2025	21.2168533	92.1514168	Cox's Bazar	dog	vaccinated			male	healthy
May	26/05/2025	21.1769933	92.137715	Cox's Bazar	dog	vaccinated	stray	adult	male	healthy
May	26/05/2025	21.1770017	92.1376983	Cox's Bazar	dog	vaccinated	stray	adult	female	healthy
May	26/05/2025	21.1769865	92.1376586	Cox's Bazar	dog	vaccinated	stray	adult	female	healthy
May	26/05/2025	21.1770659	92.1375826	Cox's Bazar	dog	vaccinated	stray	adult	female	healthy
May	26/05/2025	21.1770147	92.1375768	Cox's Bazar	dog	vaccinated	stray	adult	female	healthy
May	26/05/2025	21.1817101	92.1414828	Cox's Bazar	dog	vaccinated	stray	adult	male	healthy
May	26/05/2025	21.18164	92.1414917	Cox's Bazar	dog	vaccinated	stray	adult	female	healthy
May	26/05/2025	21.1813235	92.1413853	Cox's Bazar	dog	vaccinated	stray	adult	male	healthy
May	26/05/2025	21.18146	92.1414286	Cox's Bazar	dog	vaccinated	stray	adult	male	healthy
May	26/05/2025	21.1815349	92.1414931	Cox's Bazar	dog	vaccinated	stray	adult	male	healthy
May	26/05/2025	21.1814514	92.1411922	Cox's Bazar	dog	vaccinated	stray	adult	male	healthy
May	26/05/2025	21.1789883	92.1434717	Cox's Bazar	dog	vaccinated	stray	adult	male	healthy
May	26/05/2025	21.1787153	92.1434465	Cox's Bazar	dog	vaccinated	stray	adult	male	healthy
May	26/05/2025	21.1787166	92.1434264	Cox's Bazar	dog	vaccinated	stray	adult	female	healthy
May	26/05/2025	21.17857	92.14327	Cox's Bazar	dog	vaccinated	stray	adult	male	healthy
May	26/05/2025	21.1784345	92.1432204	Cox's Bazar	dog	vaccinated	stray	adult	female	healthy
May	26/05/2025	21.1783129	92.1430799	Cox's Bazar	dog	vaccinated	stray	adult	male	healthy
May	26/05/2025	21.1782791	92.1432646	Cox's Bazar	dog	vaccinated	stray	adult	female	healthy
May	26/05/2025	21.1782367	92.1432993	Cox's Bazar	dog	vaccinated	stray	adult	male	healthy
May	26/05/2025	21.178224	92.1434208	Cox's Bazar	dog	vaccinated	stray	adult	female	healthy
May	26/05/2025	21.1933705	92.1657427	Cox's Bazar	dog	vaccinated	owned	adult	female	healthy
May	26/05/2025	21.2082287	92.1353446	Cox's Bazar	dog	vaccinated	stray	adult	female	healthy
May	26/05/2025	21.2082863	92.1352392	Cox's Bazar	dog	vaccinated	stray	adult	male	healthy
May	26/05/2025	21.2084137	92.1357002	Cox's Bazar	dog	vaccinated	stray	adult	female	healthy
May	26/05/2025	21.208498	92.1357048	Cox's Bazar	dog	vaccinated	stray	adult	female	healthy
May	26/05/2025	21.209442	92.1357989	Cox's Bazar	dog	vaccinated	stray	adult	female	healthy
May	26/05/2025	21.2104771	92.1346702	Cox's Bazar	dog	vaccinated	owned	adult	female	healthy
May	26/05/2025	21.2104107	92.1347259	Cox's Bazar	dog	vaccinated	owned	adult	female	healthy
May	26/05/2025	21.210411	92.1347262	Cox's Bazar	dog	vaccinated	owned	adult	female	healthy
May	26/05/2025	21.2104424	92.1347477	Cox's Bazar	dog	vaccinated	owned	adult	male	healthy
May	26/05/2025	21.2104457	92.1346621	Cox's Bazar	dog	vaccinated	owned	adult	male	healthy
May	26/05/2025	21.209582	92.1366965	Cox's Bazar	dog	vaccinated	owned	adult	male	healthy
May	26/05/2025	21.2114173	92.1351782	Cox's Bazar	dog	vaccinated	stray	adult	male	healthy
May	26/05/2025	21.2116798	92.1361926	Cox's Bazar	dog	vaccinated	stray	adult	female	healthy
May	26/05/2025	21.17638	92.1389467	Cox's Bazar	dog	vaccinated	stray	adult	female	healthy
May	26/05/2025	21.1943437	92.1641303	Cox's Bazar	dog	vaccinated	owned	adult	male	healthy
May	26/05/2025	21.1691423	92.1442534	Cox's Bazar	dog	vaccinated	stray	adult	male	healthy
May	26/05/2025	21.1691375	92.1443151	Cox's Bazar	dog	vaccinated	stray	adult	male	healthy
May	26/05/2025	21.2027709	92.1694048	Cox's Bazar	dog	vaccinated	stray	adult	male	healthy
May	26/05/2025	21.1556201	92.1430879	Cox's Bazar	dog	vaccinated	stray	adult	male	healthy
May	26/05/2025	21.1549783	92.1445532	Cox's Bazar	dog	vaccinated	stray	adult	male	healthy
May	26/05/2025	21.1551173	92.1445948	Cox's Bazar	dog	vaccinated	stray	adult	male	healthy
May	26/05/2025	21.1552526	92.1445675	Cox's Bazar	dog	vaccinated	stray	adult	female	healthy
May	26/05/2025	21.1558027	92.1461306	Cox's Bazar	dog	vaccinated	stray	adult	female	healthy
May	26/05/2025	21.1558333	92.1462067	Cox's Bazar	dog	vaccinated	stray	adult	male	healthy
May	26/05/2025	21.15584	92.1462132	Cox's Bazar	dog	vaccinated	stray	adult	female	healthy
May	26/05/2025	21.155817	92.1462049	Cox's Bazar	dog	vaccinated	stray	puppy	male	healthy
May	26/05/2025	21.1563959	92.1482316	Cox's Bazar	dog	vaccinated	stray	adult	female	healthy
May	26/05/2025	21.1585619	92.1498711	Cox's Bazar	dog	vaccinated	stray	adult	male	healthy
May	26/05/2025	21.1582434	92.1498603	Cox's Bazar	dog	vaccinated	stray	adult	female	healthy
May	26/05/2025	21.1583003	92.1499191	Cox's Bazar	dog	vaccinated	stray	adult	male	healthy
May	26/05/2025	21.158552	92.1498488	Cox's Bazar	dog	vaccinated	stray	adult	male	healthy
May	26/05/2025	21.1587238	92.1498992	Cox's Bazar	dog	vaccinated	stray	adult	female	healthy
May	26/05/2025	21.1587296	92.1499023	Cox's Bazar	dog	vaccinated	stray	adult	male	healthy
May	26/05/2025	21.1570818	92.1521922	Cox's Bazar	dog	vaccinated	stray	adult	male	healthy
May	26/05/2025	21.207631	92.1497145	Cox's Bazar	dog	vaccinated	stray	adult	male	healthy
May	26/05/2025	21.21109	92.15168	Cox's Bazar	dog	vaccinated	stray	adult	female	healthy
May	26/05/2025	21.20354	92.1493215	Cox's Bazar	dog	vaccinated	stray	puppy	female	healthy
May	26/05/2025	21.2144626	92.1638437	Cox's Bazar	dog	vaccinated	stray	adult	male	healthy
May	26/05/2025	21.2131841	92.1628322	Cox's Bazar	dog	vaccinated	stray	adult	female	healthy
May	26/05/2025	21.189965	92.144565	Cox's Bazar	dog	vaccinated	stray	adult	female	healthy
May	26/05/2025	21.175329	92.1419439	Cox's Bazar	dog	vaccinated	stray	adult	female	healthy
May	26/05/2025	21.1970601	92.1585861	Cox's Bazar	dog	vaccinated	stray	adult	female	healthy
May	26/05/2025	21.1963895	92.1598918	Cox's Bazar	dog	vaccinated	stray	adult	female	healthy
May	26/05/2025	21.197945699999998	92.1565963	Cox's Bazar	dog	vaccinated	stray	adult	male	healthy
May	26/05/2025	21.198322	92.1562048	Cox's Bazar	dog	vaccinated	stray	adult	male	healthy
May	26/05/2025	21.1999492	92.1595822	Cox's Bazar	dog	vaccinated	stray	adult	female	healthy
May	26/05/2025	21.1984143	92.1597035	Cox's Bazar	dog	vaccinated	stray	adult	male	healthy
May	26/05/2025	21.2097793	92.1672787	Cox's Bazar	dog	vaccinated	owned	adult	female	healthy
May	26/05/2025	21.2101775	92.1674857	Cox's Bazar	dog	vaccinated	owned	adult	male	healthy
May	26/05/2025	21.2097653	92.1675172	Cox's Bazar	dog	vaccinated	stray	adult	male	healthy
May	26/05/2025	21.2105797	92.1676972	Cox's Bazar	dog	vaccinated	stray	adult	male	healthy
May	26/05/2025	21.2128328	92.1667755	Cox's Bazar	dog	vaccinated	owned	adult	male	healthy
May	26/05/2025	21.2134434	92.1668751	Cox's Bazar	dog	vaccinated	owned	adult	male	healthy
May	26/05/2025	21.2138089	92.1673691	Cox's Bazar	dog	vaccinated	stray	adult	male	healthy
May	26/05/2025	21.2046626	92.1542256	Cox's Bazar	dog	vaccinated	stray	adult	female	healthy
May	26/05/2025	21.1944297	92.1632649	Cox's Bazar	dog	vaccinated	stray	adult	female	healthy
May	26/05/2025	21.2180868	92.1496604	Cox's Bazar	dog	vaccinated	stray	adult	female	healthy
May	26/05/2025	21.2102285	92.1680001	Cox's Bazar	dog	vaccinated	owned	adult	male	healthy
May	26/05/2025	21.1601121	92.1475855	Cox's Bazar	dog	vaccinated	stray	adult	male	healthy
May	26/05/2025	21.1945208	92.1564601	Cox's Bazar	dog	vaccinated	stray	puppy	male	healthy
May	26/05/2025	21.2035983	92.1491741	Cox's Bazar	dog	vaccinated	stray	adult	male	healthy
May	26/05/2025	21.1923234	92.1564455	Cox's Bazar	dog	vaccinated	stray	adult	female	healthy
May	26/05/2025	21.1938591	92.1595062	Cox's Bazar	dog	vaccinated	stray	adult	male	healthy
May	26/05/2025	21.1915914	92.1598642	Cox's Bazar	dog	vaccinated	stray	adult	female	healthy
May	26/05/2025	21.1910201	92.1602568	Cox's Bazar	dog	vaccinated	stray	adult	male	healthy
May	26/05/2025	21.2191867	92.1504608	Cox's Bazar	dog	vaccinated	stray	adult	male	healthy
May	26/05/2025	21.2101763	92.1639252	Cox's Bazar	dog	vaccinated	stray	adult	male	healthy
May	26/05/2025	21.2123405	92.1637609	Cox's Bazar	dog	vaccinated	stray	adult	female	healthy
May	26/05/2025	21.2135887	92.1639048	Cox's Bazar	dog	vaccinated	stray	adult	male	healthy
May	26/05/2025	21.2142214	92.1639669	Cox's Bazar	dog	vaccinated	stray	adult	male	healthy
May	26/05/2025	21.2079035	92.1537988	Cox's Bazar	dog	vaccinated	stray	puppy	female	healthy
May	26/05/2025	21.2083219	92.1527148	Cox's Bazar	dog	vaccinated	stray	puppy	male	healthy
May	26/05/2025	21.2081436	92.1529997	Cox's Bazar	dog	vaccinated	stray	adult	female	healthy
May	26/05/2025	21.208264	92.1530153	Cox's Bazar	dog	vaccinated	stray	puppy	male	healthy
May	26/05/2025	21.2082192	92.1524991	Cox's Bazar	dog	vaccinated	stray	adult	female	healthy
May	26/05/2025	21.2083075	92.1527427	Cox's Bazar	dog	vaccinated	stray	adult	female	healthy
May	26/05/2025	21.208047	92.1523836	Cox's Bazar	dog	vaccinated	stray	puppy	female	healthy
May	26/05/2025	21.2077693	92.1539505	Cox's Bazar	dog	vaccinated	stray	adult	female	healthy
May	26/05/2025	21.207882	92.1540053	Cox's Bazar	dog	vaccinated	stray	adult	female	healthy
May	26/05/2025	21.1912749	92.1500736	Cox's Bazar	dog	vaccinated	stray	adult	female	healthy
May	26/05/2025	21.1944549	92.1458488	Cox's Bazar	dog	vaccinated	stray	adult	male	healthy
May	26/05/2025	21.1934222	92.1463184	Cox's Bazar	dog	vaccinated	stray	adult	female	healthy
May	26/05/2025	21.1918536	92.1486395	Cox's Bazar	dog	vaccinated	stray	adult	male	healthy
May	26/05/2025	21.1920054	92.1485615	Cox's Bazar	dog	vaccinated	stray	adult	female	healthy
May	26/05/2025	21.1917816	92.1485824	Cox's Bazar	dog	vaccinated	stray	adult	male	healthy
May	26/05/2025	21.203658	92.1491261	Cox's Bazar	dog	vaccinated	stray	puppy	male	healthy
May	26/05/2025	21.2036572	92.1491299	Cox's Bazar	dog	vaccinated	stray	puppy	female	healthy
May	26/05/2025	21.2036594	92.1491294	Cox's Bazar	dog	vaccinated	stray	puppy	male	healthy
May	26/05/2025	21.206555	92.1539888	Cox's Bazar	dog	vaccinated	stray	adult	male	healthy
May	26/05/2025	21.2064881	92.1537945	Cox's Bazar	dog	vaccinated	stray	adult	female	healthy
May	26/05/2025	21.1917833	92.152505	Cox's Bazar	dog	vaccinated	stray	adult	male	healthy
May	26/05/2025	21.1933313	92.1516821	Cox's Bazar	dog	vaccinated	owned	adult	male	healthy
May	26/05/2025	21.192580800000002	92.1518679	Cox's Bazar	dog	vaccinated	owned	adult	male	healthy
May	26/05/2025	21.1926414	92.1518204	Cox's Bazar	dog	vaccinated	owned	adult	male	healthy
May	26/05/2025	21.1930727	92.160834	Cox's Bazar	dog	vaccinated	stray	adult	female	healthy
May	26/05/2025	21.192725	92.151845	Cox's Bazar	dog	vaccinated	stray	adult	female	healthy
May	26/05/2025	21.1930727	92.160834	Cox's Bazar	dog	vaccinated	stray	adult	male	healthy
May	26/05/2025	21.1947633	92.15305	Cox's Bazar	dog	vaccinated	owned	adult	male	healthy
May	26/05/2025	21.1910567	92.1546445	Cox's Bazar	dog	vaccinated	stray	adult	female	healthy
May	26/05/2025	21.19084	92.1518367	Cox's Bazar	dog	vaccinated	stray	adult	female	healthy
May	26/05/2025	21.1907617	92.150395	Cox's Bazar	dog	vaccinated	stray	adult	female	healthy
May	26/05/2025	21.1910074	92.1504189	Cox's Bazar	dog	vaccinated	stray	adult	male	healthy
May	26/05/2025	21.2064585	92.1540694	Cox's Bazar	dog	vaccinated	stray	adult	female	healthy
May	26/05/2025	21.2064444	92.1542204	Cox's Bazar	dog	vaccinated	stray	adult	male	healthy
May	26/05/2025	21.204016	92.1478913	Cox's Bazar	dog	vaccinated	stray	puppy	female	healthy
May	26/05/2025	21.2038618	92.1479144	Cox's Bazar	dog	vaccinated	stray	puppy	male	healthy
May	26/05/2025	21.2037893	92.1478955	Cox's Bazar	dog	vaccinated	stray	adult	female	healthy
May	26/05/2025	21.2016295	92.1465013	Cox's Bazar	dog	vaccinated	stray	adult	male	healthy
May	26/05/2025	21.1568114	92.1424677	Cox's Bazar	dog	vaccinated	stray	adult	male	healthy
May	26/05/2025	21.1569883	92.1435733	Cox's Bazar	dog	vaccinated	stray	adult	male	healthy
May	26/05/2025	21.1569159	92.151432	Cox's Bazar	dog	vaccinated	stray	adult	male	healthy
May	26/05/2025	21.1568789	92.1515162	Cox's Bazar	dog	vaccinated	stray	adult	female	healthy
May	26/05/2025	21.156709	92.1484038	Cox's Bazar	dog	vaccinated	stray	adult	male	healthy
May	26/05/2025	21.1869129	92.1473265	Cox's Bazar	dog	vaccinated	stray	adult	male	healthy
May	26/05/2025	21.1903951	92.1440177	Cox's Bazar	dog	vaccinated	stray	adult	male	healthy
May	26/05/2025	21.1903367	92.1431467	Cox's Bazar	dog	vaccinated	stray	adult	female	healthy
May	26/05/2025	21.1900062	92.1433717	Cox's Bazar	dog	vaccinated	stray	adult	male	healthy
May	26/05/2025	21.1598345	92.147352	Cox's Bazar	dog	vaccinated	stray	adult	female	healthy
May	26/05/2025	21.1598288	92.1473271	Cox's Bazar	dog	vaccinated	stray	adult	female	healthy
May	26/05/2025	21.159878	92.1480432	Cox's Bazar	dog	vaccinated	stray	adult	male	healthy
May	26/05/2025	21.1599048	92.1480516	Cox's Bazar	dog	vaccinated	stray	adult	male	healthy
May	26/05/2025	21.1575329	92.1519219	Cox's Bazar	dog	vaccinated	stray	adult	male	healthy
May	26/05/2025	21.2219769	92.1376777	Cox's Bazar	dog	vaccinated	stray	adult	male	healthy
May	26/05/2025	21.2210831	92.1413443	Cox's Bazar	dog	vaccinated	stray	adult	male	healthy
May	26/05/2025	21.2157369	92.1455237	Cox's Bazar	dog	vaccinated	stray	adult	female	healthy
May	26/05/2025	21.2152887	92.1459587	Cox's Bazar	dog	vaccinated	stray	adult	male	healthy
May	26/05/2025	21.2129001	92.1537728	Cox's Bazar	dog	vaccinated	stray	adult	unknown	healthy
May	26/05/2025	21.2000068	92.1546943	Cox's Bazar	dog	vaccinated	stray	adult	male	healthy
May	26/05/2025	21.2073483	92.1467467	Cox's Bazar	dog	vaccinated	stray	adult	male	healthy
May	26/05/2025	21.2133325	92.1439582	Cox's Bazar	dog	vaccinated	stray	adult	male	healthy
May	26/05/2025	21.2055102	92.1491682	Cox's Bazar	dog	vaccinated	stray	adult	male	healthy
May	26/05/2025	21.2110653	92.1516239	Cox's Bazar	dog	vaccinated	stray	adult	male	healthy
May	26/05/2025	21.2025867	92.1396067	Cox's Bazar	dog	vaccinated	stray	adult	male	healthy
May	26/05/2025	21.205205	92.1382867	Cox's Bazar	dog	vaccinated	stray	adult	male	healthy
May	26/05/2025	21.2051848	92.1383717	Cox's Bazar	dog	vaccinated	owned	adult	female	healthy
May	26/05/2025	21.2063216	92.1367741	Cox's Bazar	dog	vaccinated	stray	adult	male	healthy
May	26/05/2025	21.2089704	92.1405742	Cox's Bazar	dog	vaccinated	stray	adult	male	healthy
May	26/05/2025	21.2071533	92.1372767	Cox's Bazar	dog	vaccinated	stray	adult	female	healthy
May	26/05/2025	21.2084978	92.1371357	Cox's Bazar	dog	vaccinated	stray	adult	male	healthy
May	26/05/2025	21.2088033	92.1372483	Cox's Bazar	dog	vaccinated	stray	adult	male	healthy
May	26/05/2025	21.2091462	92.1375383	Cox's Bazar	dog	vaccinated	stray	adult	male	healthy
May	26/05/2025	21.2090705	92.137559	Cox's Bazar	dog	vaccinated	stray	puppy	female	healthy
May	26/05/2025	21.2112817	92.1367967	Cox's Bazar	dog	vaccinated	stray	adult	female	healthy
May	26/05/2025	21.2115852	92.1363161	Cox's Bazar	dog	vaccinated	stray	adult	male	healthy
May	26/05/2025	21.2097269	92.1396535	Cox's Bazar	dog	vaccinated	stray	adult	male	healthy
May	26/05/2025	21.2117333	92.1364183	Cox's Bazar	dog	vaccinated	stray	adult	female	healthy
May	26/05/2025	21.2118683	92.1369568	Cox's Bazar	dog	vaccinated	stray	adult	female	healthy
May	26/05/2025	21.2122259	92.1383688	Cox's Bazar	dog	vaccinated	stray	adult	male	healthy
May	26/05/2025	21.1869258	92.1611355	Cox's Bazar	dog	vaccinated	stray	adult	male	healthy
May	26/05/2025	21.1869069	92.1611542	Cox's Bazar	dog	vaccinated	stray	adult	male	healthy
May	26/05/2025	21.1865542	92.1617431	Cox's Bazar	dog	vaccinated	stray	adult	male	healthy
May	26/05/2025	21.1864726	92.1614935	Cox's Bazar	dog	vaccinated	stray	adult	male	healthy
May	26/05/2025	21.1864897	92.1616002	Cox's Bazar	dog	vaccinated	stray	adult	female	healthy
May	26/05/2025	21.186531	92.1614445	Cox's Bazar	dog	vaccinated	stray	adult	female	healthy
May	26/05/2025	21.1870877	92.1609584	Cox's Bazar	dog	vaccinated	stray	adult	male	healthy
May	26/05/2025	21.1872756	92.1609442	Cox's Bazar	dog	vaccinated	stray	adult	male	healthy
May	26/05/2025	21.1884601	92.1613784	Cox's Bazar	dog	vaccinated	stray	adult	male	healthy
May	26/05/2025	21.1903628	92.1625332	Cox's Bazar	dog	vaccinated	stray	adult	female	healthy
May	26/05/2025	21.1906927	92.1622427	Cox's Bazar	dog	vaccinated	stray	adult	male	healthy
May	26/05/2025	21.1905504	92.1622929	Cox's Bazar	dog	vaccinated	owned	puppy	female	healthy
May	26/05/2025	21.1900054	92.1617136	Cox's Bazar	dog	vaccinated	stray	adult	female	healthy
May	26/05/2025	21.1912432	92.156279	Cox's Bazar	dog	vaccinated	stray	adult	male	healthy
May	27/05/2025	21.2225101	92.1343823	Cox's Bazar	dog	vaccinated	stray	adult	female	healthy
May	27/05/2025	21.2235601	92.1339098	Cox's Bazar	dog	vaccinated	stray	adult	female	healthy
May	27/05/2025	21.2237524	92.1340212	Cox's Bazar	dog	vaccinated	stray	adult	female	healthy
May	27/05/2025	21.1936972	92.1649518	Cox's Bazar	dog	vaccinated	stray	adult	female	healthy
May	27/05/2025	21.2093568	92.1686253	Cox's Bazar	dog	vaccinated	stray	adult	male	healthy
May	27/05/2025	21.2093183	92.1686289	Cox's Bazar	dog	vaccinated	stray	puppy	male	healthy
May	27/05/2025	21.2090182	92.168517	Cox's Bazar	dog	vaccinated	stray	adult	female	healthy
May	27/05/2025	21.2217883	92.1347763	Cox's Bazar	dog	vaccinated	stray	adult	male	healthy
May	27/05/2025	21.2236844	92.1339473	Cox's Bazar	dog	vaccinated	stray	adult	male	healthy
May	27/05/2025	21.2236533	92.1339617	Cox's Bazar	dog	vaccinated	stray	adult	male	healthy
May	27/05/2025	21.2248618	92.1340113	Cox's Bazar	dog	vaccinated	stray	adult	male	healthy
May	27/05/2025	21.2249327	92.1340198	Cox's Bazar	dog	vaccinated	owned	adult	female	healthy
May	27/05/2025	21.2249051	92.1341871	Cox's Bazar	dog	vaccinated	stray	adult	male	healthy
May	27/05/2025	21.1965143	92.1633017	Cox's Bazar	dog	vaccinated	owned	adult	male	healthy
May	27/05/2025	21.1958786	92.161516	Cox's Bazar	dog	vaccinated	stray	puppy	male	healthy
May	27/05/2025	21.1944439	92.1615139	Cox's Bazar	dog	vaccinated	owned	adult	male	healthy
May	27/05/2025	21.2043185	92.1645844	Cox's Bazar	dog	vaccinated	stray	adult	male	healthy
May	27/05/2025	21.2070977	92.1670759	Cox's Bazar	dog	vaccinated	stray	adult	female	healthy
May	27/05/2025	21.2072059	92.1674983	Cox's Bazar	dog	vaccinated	stray	adult	female	healthy
May	27/05/2025	21.2072138	92.1675112	Cox's Bazar	dog	vaccinated	stray	adult	male	healthy
May	27/05/2025	21.2078789	92.1675146	Cox's Bazar	dog	vaccinated	stray	adult	male	healthy
May	27/05/2025	21.2087838	92.1680404	Cox's Bazar	dog	vaccinated	stray	puppy	male	healthy
May	27/05/2025	21.2090305	92.1681317	Cox's Bazar	dog	vaccinated	stray	adult	male	healthy
May	27/05/2025	21.2093169	92.1686188	Cox's Bazar	dog	vaccinated	stray	adult	female	healthy
May	27/05/2025	21.1957711	92.1615101	Cox's Bazar	dog	vaccinated	owned	puppy	male	healthy
May	27/05/2025	21.1954823	92.1618283	Cox's Bazar	dog	vaccinated	owned	adult	female	healthy
May	27/05/2025	21.2083776	92.1589059	Cox's Bazar	dog	vaccinated	owned	adult	female	healthy
May	27/05/2025	21.2096599	92.1496982	Cox's Bazar	dog	vaccinated	stray	adult	male	healthy
May	27/05/2025	21.2096333	92.1482567	Cox's Bazar	dog	vaccinated	stray	puppy	male	healthy
May	27/05/2025	21.2074254	92.1477529	Cox's Bazar	dog	vaccinated	stray	adult	female	healthy
May	27/05/2025	21.2083904	92.1588953	Cox's Bazar	dog	vaccinated	owned	puppy	female	healthy
May	27/05/2025	21.2076175	92.1592244	Cox's Bazar	dog	vaccinated	owned	adult	female	healthy
May	27/05/2025	21.2032367	92.1609319	Cox's Bazar	dog	vaccinated	stray	puppy	male	healthy
May	27/05/2025	21.207646	92.1592433	Cox's Bazar	dog	vaccinated	owned	puppy	female	healthy
May	27/05/2025	21.2076476	92.1592446	Cox's Bazar	dog	vaccinated	owned	puppy	male	healthy
May	27/05/2025	21.2076449	92.1592403	Cox's Bazar	dog	vaccinated	stray	adult	female	healthy
May	27/05/2025	21.2076478	92.1592288	Cox's Bazar	dog	vaccinated	stray	puppy	female	healthy
May	27/05/2025	21.1600522	92.1477221	Cox's Bazar	dog	vaccinated	stray	adult	male	healthy
May	27/05/2025	21.1600902	92.1477468	Cox's Bazar	dog	vaccinated	stray	adult	male	healthy
May	27/05/2025	21.1602233	92.1478217	Cox's Bazar	dog	vaccinated	stray	adult	male	healthy
May	27/05/2025	21.1600938	92.1475362	Cox's Bazar	dog	vaccinated	stray	adult	female	healthy
May	27/05/2025	21.1596356	92.1472289	Cox's Bazar	dog	vaccinated	stray	adult	male	healthy
May	27/05/2025	21.2104423	92.1470163	Cox's Bazar	dog	vaccinated	owned	puppy	male	healthy
May	27/05/2025	21.203326	92.1610102	Cox's Bazar	dog	vaccinated	stray	puppy	female	healthy
May	27/05/2025	21.2033271	92.1610163	Cox's Bazar	dog	vaccinated	stray	puppy	female	healthy
May	27/05/2025	21.203326	92.1610102	Cox's Bazar	dog	vaccinated	stray	puppy	female	healthy
May	27/05/2025	21.203285	92.1609474	Cox's Bazar	dog	vaccinated	stray	puppy	female	healthy
May	27/05/2025	21.2069008	92.1574667	Cox's Bazar	dog	vaccinated	owned	adult	male	healthy
May	27/05/2025	21.2086985	92.1678999	Cox's Bazar	dog	vaccinated	stray	adult	female	healthy
May	27/05/2025	21.2086649	92.1678889	Cox's Bazar	dog	vaccinated	stray	adult	male	healthy
May	27/05/2025	21.2092155	92.1671753	Cox's Bazar	dog	vaccinated	stray	adult	male	healthy
May	27/05/2025	21.2071985	92.1665371	Cox's Bazar	dog	vaccinated	stray	adult	male	healthy
May	27/05/2025	21.2071616	92.1665834	Cox's Bazar	dog	vaccinated	stray	adult	male	healthy
May	27/05/2025	21.1869499	92.151956	Cox's Bazar	dog	vaccinated	owned	adult	female	healthy
May	27/05/2025	21.1860397	92.151819	Cox's Bazar	dog	vaccinated	owned	adult	male	healthy
May	27/05/2025	21.18883687	92.16887157	Cox's Bazar	dog	vaccinated	owned	adult	female	healthy
May	27/05/2025	21.18937775	92.16868166	Cox's Bazar	dog	vaccinated	owned	adult	female	healthy
May	27/05/2025	21.1690293	92.1439064	Cox's Bazar	dog	vaccinated	stray	adult	female	healthy
May	27/05/2025	21.1690289	92.1440488	Cox's Bazar	dog	vaccinated	stray	adult	female	healthy
May	27/05/2025	21.1628141	92.1488535	Cox's Bazar	dog	vaccinated	owned	adult	female	healthy
May	27/05/2025	21.14531582	92.15810469	Cox's Bazar	dog	vaccinated	stray	adult	male	healthy
May	27/05/2025	21.14552863	92.1580372	Cox's Bazar	dog	vaccinated	stray	adult	female	healthy
May	27/05/2025	21.14596623	92.15645635	Cox's Bazar	dog	vaccinated	owned	adult	male	healthy
May	27/05/2025	21.2032777	92.1609278	Cox's Bazar	dog	vaccinated	stray	puppy	male	healthy
May	27/05/2025	21.201735	92.1484959	Cox's Bazar	dog	vaccinated	stray	adult	female	healthy
May	27/05/2025	21.2017869	92.1485535	Cox's Bazar	dog	vaccinated	stray	adult	female	healthy
May	27/05/2025	21.2018996	92.1484544	Cox's Bazar	dog	vaccinated	stray	puppy	male	healthy
May	27/05/2025	21.2017407	92.1484771	Cox's Bazar	dog	vaccinated	stray	adult	male	healthy
May	27/05/2025	21.2021775	92.1468373	Cox's Bazar	dog	vaccinated	stray	puppy	female	healthy
May	27/05/2025	21.2033867	92.149453	Cox's Bazar	dog	vaccinated	stray	adult	female	healthy
May	27/05/2025	21.1977982	92.1471437	Cox's Bazar	dog	vaccinated	stray	adult	male	healthy
May	27/05/2025	21.1867337	92.155172	Cox's Bazar	dog	vaccinated	owned	adult	male	healthy
May	27/05/2025	21.1867352	92.1551691	Cox's Bazar	dog	vaccinated	stray	adult	male	healthy
May	27/05/2025	21.19793	92.1550833	Cox's Bazar	dog	vaccinated	stray	adult	female	healthy
May	27/05/2025	21.1979217	92.1550317	Cox's Bazar	dog	vaccinated	stray	puppy	male	healthy
May	27/05/2025	21.197344	92.1550314	Cox's Bazar	dog	vaccinated	stray	adult	female	healthy
May	27/05/2025	21.1967467	92.1549254	Cox's Bazar	dog	vaccinated	stray	adult	male	healthy
May	27/05/2025	21.1645429	92.1403238	Cox's Bazar	dog	vaccinated	stray	adult	male	healthy
May	27/05/2025	21.2040125	92.1614962	Cox's Bazar	dog	vaccinated	stray	adult	male	healthy
May	27/05/2025	21.203984	92.1604919	Cox's Bazar	dog	vaccinated	stray	adult	male	healthy
May	27/05/2025	21.2063324	92.1579797	Cox's Bazar	dog	vaccinated	stray	adult	male	healthy
May	27/05/2025	21.14907563	92.15719846	Cox's Bazar	dog	vaccinated	stray	adult	male	healthy
May	27/05/2025	21.14915154	92.15727932	Cox's Bazar	dog	vaccinated	stray	adult	male	healthy
May	27/05/2025	21.1821283	92.137585	Cox's Bazar	dog	vaccinated	stray	adult	male	healthy
May	27/05/2025	21.181405	92.13822	Cox's Bazar	dog	vaccinated	owned	adult	male	healthy
May	27/05/2025	21.1815774	92.1415717	Cox's Bazar	dog	vaccinated	stray	adult	male	healthy
May	27/05/2025	21.1658045	92.1402685	Cox's Bazar	dog	vaccinated	owned	adult	male	healthy
May	27/05/2025	21.1912712	92.1615991	Cox's Bazar	dog	vaccinated	owned	adult	female	healthy
May	27/05/2025	21.1912047	92.1622508	Cox's Bazar	dog	vaccinated	stray	puppy	male	healthy
May	27/05/2025	21.1910635	92.162297	Cox's Bazar	dog	vaccinated	owned	adult	male	healthy
May	27/05/2025	21.1915373	92.1621765	Cox's Bazar	dog	vaccinated	owned	adult	male	healthy
May	27/05/2025	21.1916128	92.1621767	Cox's Bazar	dog	vaccinated	owned	adult	female	healthy
May	27/05/2025	21.1915027	92.1622656	Cox's Bazar	dog	vaccinated	stray	adult	male	healthy
May	27/05/2025	21.1914154	92.1623458	Cox's Bazar	dog	vaccinated	owned	adult	female	healthy
May	27/05/2025	21.1913753	92.1623731	Cox's Bazar	dog	vaccinated	stray	adult	male	healthy
May	27/05/2025	21.1921734	92.1625005	Cox's Bazar	dog	vaccinated	owned	puppy	male	healthy
May	27/05/2025	21.1922124	92.162445	Cox's Bazar	dog	vaccinated	owned	adult	male	healthy
May	27/05/2025	21.1933682	92.1620385	Cox's Bazar	dog	vaccinated	stray	adult	male	healthy
May	27/05/2025	21.18928157	92.16876808	Cox's Bazar	dog	vaccinated	owned	adult	male	healthy
May	27/05/2025	21.2068918	92.1636531	Cox's Bazar	dog	vaccinated	stray	adult	female	healthy
May	27/05/2025	21.2066596	92.1639957	Cox's Bazar	dog	vaccinated	stray	adult	female	healthy
May	27/05/2025	21.2066762	92.1639987	Cox's Bazar	dog	vaccinated	stray	adult	male	healthy
May	27/05/2025	21.188943	92.1489818	Cox's Bazar	dog	vaccinated	stray	puppy	male	healthy
May	27/05/2025	21.1871258	92.1599129	Cox's Bazar	dog	vaccinated	stray	adult	female	healthy
May	27/05/2025	21.189279	92.1503737	Cox's Bazar	dog	vaccinated	stray	adult	female	healthy
May	27/05/2025	21.2074648	92.1477759	Cox's Bazar	dog	vaccinated	stray	adult	male	healthy
May	27/05/2025	21.2095874	92.1483216	Cox's Bazar	dog	vaccinated	stray	puppy	female	healthy
May	27/05/2025	21.2116781	92.1467927	Cox's Bazar	dog	vaccinated	stray	adult	female	healthy
May	27/05/2025	21.2080999	92.1528572	Cox's Bazar	dog	vaccinated	stray	adult	male	healthy
May	27/05/2025	21.2077014	92.1497133	Cox's Bazar	dog	vaccinated	stray	adult	female	healthy
May	27/05/2025	21.2109178	92.1593601	Cox's Bazar	dog	vaccinated	stray	adult	male	healthy
May	27/05/2025	21.21398568	92.16705079	Cox's Bazar	dog	vaccinated	stray	adult	male	healthy
May	27/05/2025	21.1897551	92.1492937	Cox's Bazar	dog	vaccinated	stray	adult	male	healthy
May	27/05/2025	21.1898083	92.14922	Cox's Bazar	dog	vaccinated	stray	adult	female	healthy
May	27/05/2025	21.189415	92.148745	Cox's Bazar	dog	vaccinated	stray	puppy	male	healthy
May	27/05/2025	21.1877272	92.1508396	Cox's Bazar	dog	vaccinated	stray	adult	female	healthy
May	27/05/2025	21.18805	92.1510031	Cox's Bazar	dog	vaccinated	stray	adult	female	healthy
May	27/05/2025	21.1885999	92.1611411	Cox's Bazar	dog	vaccinated	stray	adult	male	healthy
May	27/05/2025	21.1894433	92.151756700000007	Cox's Bazar	dog	vaccinated	stray	adult	male	healthy
May	27/05/2025	21.1808483	92.1359283	Cox's Bazar	dog	vaccinated	stray	adult	female	healthy
May	27/05/2025	21.1809417	92.13582	Cox's Bazar	dog	vaccinated	stray	adult	male	healthy
May	27/05/2025	21.1809067	92.1359217	Cox's Bazar	dog	vaccinated	stray	adult	female	healthy
May	27/05/2025	21.1901979	92.1532789	Cox's Bazar	dog	vaccinated	stray	adult	male	healthy
May	27/05/2025	21.1900842	92.1531865	Cox's Bazar	dog	vaccinated	stray	adult	male	healthy
May	27/05/2025	21.189785	92.1532933	Cox's Bazar	dog	vaccinated	stray	adult	male	healthy
May	27/05/2025	21.189765	92.15373	Cox's Bazar	dog	vaccinated	stray	adult	male	healthy
May	27/05/2025	21.2103242	92.1609891	Cox's Bazar	dog	vaccinated	stray	adult	female	healthy
May	27/05/2025	21.1789316	92.1417657	Cox's Bazar	dog	vaccinated	stray	puppy	male	healthy
May	27/05/2025	21.1787256	92.1416424	Cox's Bazar	dog	vaccinated	stray	puppy	male	healthy
May	27/05/2025	21.1786043	92.141664	Cox's Bazar	dog	vaccinated	stray	adult	male	healthy
May	27/05/2025	21.17854	92.1415679	Cox's Bazar	dog	vaccinated	stray	puppy	female	healthy
May	27/05/2025	21.1789252	92.1417415	Cox's Bazar	dog	vaccinated	stray	adult	male	healthy
May	27/05/2025	21.1791319	92.1416413	Cox's Bazar	dog	vaccinated	stray	adult	female	healthy
May	27/05/2025	21.1801865	92.1413992	Cox's Bazar	dog	vaccinated	stray	adult	female	healthy
May	27/05/2025	21.178355	92.143272	Cox's Bazar	dog	vaccinated	stray	adult	female	healthy
May	27/05/2025	21.1777456	92.1433553	Cox's Bazar	dog	vaccinated	stray	adult	male	healthy
May	27/05/2025	21.1753936	92.1425281	Cox's Bazar	dog	vaccinated	stray	adult	male	healthy
May	27/05/2025	21.14270249	92.15928667	Cox's Bazar	dog	vaccinated	stray	adult	female	healthy
May	27/05/2025	21.14272206	92.15929905	Cox's Bazar	dog	vaccinated	stray	adult	male	healthy
May	27/05/2025	21.14309622	92.15934462	Cox's Bazar	dog	vaccinated	stray	adult	female	healthy
May	27/05/2025	21.2176426	92.1692193	Cox's Bazar	dog	vaccinated	stray	adult	female	healthy
May	27/05/2025	21.205493	92.1650642	Cox's Bazar	dog	vaccinated	owned	adult	female	healthy
May	27/05/2025	21.2055091	92.1649848	Cox's Bazar	dog	vaccinated	owned	adult	male	healthy
May	27/05/2025	21.2058639	92.1646265	Cox's Bazar	dog	vaccinated	stray	adult	male	healthy
May	27/05/2025	21.2063635	92.164162	Cox's Bazar	dog	vaccinated	stray	adult	male	healthy
May	27/05/2025	21.206791	92.164427	Cox's Bazar	dog	vaccinated	stray	puppy	male	healthy
May	27/05/2025	21.2068284	92.1644094	Cox's Bazar	dog	vaccinated	owned	adult	male	healthy
May	27/05/2025	21.2069709	92.1645812	Cox's Bazar	dog	vaccinated	stray	adult	male	healthy
May	27/05/2025	21.2069904	92.164472	Cox's Bazar	dog	vaccinated	owned	adult	male	healthy
May	27/05/2025	21.2069869	92.1644339	Cox's Bazar	dog	vaccinated	owned	adult	female	healthy
May	27/05/2025	21.2069887	92.1644838	Cox's Bazar	dog	vaccinated	owned	puppy	male	healthy
May	27/05/2025	21.2072606	92.1650736	Cox's Bazar	dog	vaccinated	owned	adult	female	healthy
May	27/05/2025	21.2069291	92.1650531	Cox's Bazar	dog	vaccinated	owned	adult	male	healthy
May	27/05/2025	21.206755	92.1649965	Cox's Bazar	dog	vaccinated	owned	adult	male	healthy
May	27/05/2025	21.206239	92.1657703	Cox's Bazar	dog	vaccinated	owned	adult	male	healthy
May	27/05/2025	21.2061161	92.1655333	Cox's Bazar	dog	vaccinated	owned	adult	male	healthy
May	27/05/2025	21.2061168	92.1655317	Cox's Bazar	dog	vaccinated	stray	adult	male	healthy
May	27/05/2025	21.2060967	92.1655473	Cox's Bazar	dog	vaccinated	stray	adult	male	healthy
May	27/05/2025	21.2061155	92.1655543	Cox's Bazar	dog	vaccinated	stray	adult	female	healthy
May	27/05/2025	21.2060934	92.1655561	Cox's Bazar	dog	vaccinated	stray	adult	male	healthy
May	27/05/2025	21.2061497	92.1655715	Cox's Bazar	dog	vaccinated	stray	adult	male	healthy
May	27/05/2025	21.2068247	92.1669351	Cox's Bazar	dog	vaccinated	stray	puppy	male	healthy
May	27/05/2025	21.2079419	92.1674864	Cox's Bazar	dog	vaccinated	stray	adult	male	healthy
May	27/05/2025	21.1559434	92.1497672	Cox's Bazar	dog	vaccinated	stray	adult	male	healthy
May	27/05/2025	21.1557254	92.1496803	Cox's Bazar	dog	vaccinated	stray	adult	male	healthy
May	27/05/2025	21.1545148	92.1498719	Cox's Bazar	dog	vaccinated	stray	adult	male	healthy
May	27/05/2025	21.1544879	92.1498542	Cox's Bazar	dog	vaccinated	stray	adult	female	healthy
May	27/05/2025	21.1547624	92.1505566	Cox's Bazar	dog	vaccinated	stray	adult	female	healthy
May	27/05/2025	21.151887	92.1517533	Cox's Bazar	dog	vaccinated	stray	adult	male	healthy
May	27/05/2025	21.1531185	92.1512172	Cox's Bazar	dog	vaccinated	stray	adult	male	healthy
May	27/05/2025	21.1531095	92.1512338	Cox's Bazar	dog	vaccinated	stray	adult	male	healthy
May	27/05/2025	21.1535117	92.1502783	Cox's Bazar	dog	vaccinated	stray	adult	female	healthy
May	27/05/2025	21.1535092	92.1502794	Cox's Bazar	dog	vaccinated	stray	adult	female	healthy
May	27/05/2025	21.1534992	92.1502911	Cox's Bazar	dog	vaccinated	stray	adult	female	healthy
May	27/05/2025	21.1534866	92.1503532	Cox's Bazar	dog	vaccinated	stray	adult	female	healthy
May	27/05/2025	21.1535133	92.15033	Cox's Bazar	dog	vaccinated	stray	adult	female	healthy
May	27/05/2025	21.1531633	92.150565	Cox's Bazar	dog	vaccinated	stray	adult	male	healthy
May	27/05/2025	21.153205	92.1505883	Cox's Bazar	dog	vaccinated	stray	puppy	male	healthy
May	27/05/2025	21.154085	92.1508068	Cox's Bazar	dog	vaccinated	stray	adult	male	healthy
May	27/05/2025	21.1539784	92.1513895	Cox's Bazar	dog	vaccinated	stray	adult	female	healthy
May	27/05/2025	21.153977	92.1514291	Cox's Bazar	dog	vaccinated	stray	adult	male	healthy
May	27/05/2025	21.1547532	92.1523916	Cox's Bazar	dog	vaccinated	stray	adult	female	healthy
May	27/05/2025	21.1558828	92.1519019	Cox's Bazar	dog	vaccinated	stray	adult	female	healthy
May	27/05/2025	21.1557023	92.1520746	Cox's Bazar	dog	vaccinated	stray	adult	male	healthy
May	27/05/2025	21.157055	92.1507999	Cox's Bazar	dog	vaccinated	stray	adult	male	healthy
May	27/05/2025	21.1844517	92.148145	Cox's Bazar	dog	vaccinated	stray	adult	male	healthy
May	27/05/2025	21.14401854	92.15880644	Cox's Bazar	dog	vaccinated	stray	adult	male	healthy
May	27/05/2025	21.14411611	92.15900902	Cox's Bazar	dog	vaccinated	stray	adult	female	healthy
May	27/05/2025	21.14408881	92.15897576	Cox's Bazar	dog	vaccinated	stray	adult	female	healthy
May	27/05/2025	21.2095323	92.160596	Cox's Bazar	dog	vaccinated	stray	adult	female	healthy
May	27/05/2025	21.2067621	92.1605239	Cox's Bazar	dog	vaccinated	stray	adult	male	healthy
May	27/05/2025	21.2082716	92.1486241	Cox's Bazar	dog	vaccinated	stray	adult	male	healthy
May	27/05/2025	21.1641211	92.142957	Cox's Bazar	dog	vaccinated	stray	adult	female	healthy
May	27/05/2025	21.1441984	92.15977849	Cox's Bazar	dog	vaccinated	stray	adult	male	healthy
May	27/05/2025	21.164121	92.142411	Cox's Bazar	dog	vaccinated	stray	adult	female	healthy
May	27/05/2025	21.1642481	92.1425526	Cox's Bazar	dog	vaccinated	stray	adult	female	healthy
May	27/05/2025	21.1641691	92.142455	Cox's Bazar	dog	vaccinated	stray	adult	female	healthy
May	27/05/2025	21.14455973	92.15986415	Cox's Bazar	dog	vaccinated	stray	adult	male	healthy
May	27/05/2025	21.2175917	92.1691114	Cox's Bazar	dog	vaccinated	owned	adult	female	healthy
May	27/05/2025	21.2176559	92.172345000000007	Cox's Bazar	dog	vaccinated	owned	adult	male	healthy
May	27/05/2025	21.2179048	92.1710321	Cox's Bazar	dog	vaccinated	owned	adult	male	healthy
May	27/05/2025	21.217995	92.1709884	Cox's Bazar	dog	vaccinated	stray	adult	female	healthy
May	27/05/2025	21.2179268	92.171198	Cox's Bazar	dog	vaccinated	stray	adult	male	healthy
May	27/05/2025	21.2164965	92.1692802	Cox's Bazar	dog	vaccinated	owned	adult	male	healthy
May	27/05/2025	21.2167216	92.1686708	Cox's Bazar	dog	vaccinated	stray	adult	male	healthy
May	27/05/2025	21.2168145	92.1684152	Cox's Bazar	dog	vaccinated	stray	adult	female	healthy
May	27/05/2025	21.216751	92.1682016	Cox's Bazar	dog	vaccinated	stray	adult	male	healthy
May	27/05/2025	21.2149445	92.1678171	Cox's Bazar	dog	vaccinated	stray	adult	male	healthy
May	27/05/2025	21.2149127	92.1679725	Cox's Bazar	dog	vaccinated	stray	adult	female	healthy
May	27/05/2025	21.2157264	92.1665454	Cox's Bazar	dog	vaccinated	stray	adult	male	healthy
May	27/05/2025	21.2157877	92.1666961	Cox's Bazar	dog	vaccinated	stray	adult	female	healthy
May	27/05/2025	21.2008733	92.1501391	Cox's Bazar	dog	vaccinated	stray	adult	male	healthy
May	27/05/2025	21.1981204	92.1492151	Cox's Bazar	dog	vaccinated	stray	adult	female	healthy
May	27/05/2025	21.1982426	92.1492153	Cox's Bazar	dog	vaccinated	stray	adult	male	healthy
May	27/05/2025	21.1979845	92.1481197	Cox's Bazar	dog	vaccinated	stray	adult	female	healthy
May	27/05/2025	21.1979327	92.1480678	Cox's Bazar	dog	vaccinated	stray	adult	male	healthy
May	27/05/2025	21.1989617	92.1464859	Cox's Bazar	dog	vaccinated	stray	adult	female	healthy
May	27/05/2025	21.1995395	92.1468665	Cox's Bazar	dog	vaccinated	stray	adult	male	healthy
May	27/05/2025	21.1989434	92.1464718	Cox's Bazar	dog	vaccinated	stray	adult	male	healthy
May	27/05/2025	21.1988925	92.146487	Cox's Bazar	dog	vaccinated	stray	adult	male	healthy
May	27/05/2025	21.1642369	92.1424745	Cox's Bazar	dog	vaccinated	stray	adult	female	healthy
May	27/05/2025	21.1642522	92.1424658	Cox's Bazar	dog	vaccinated	stray	adult	female	healthy
May	27/05/2025	21.1642354	92.1424503	Cox's Bazar	dog	vaccinated	stray	adult	female	healthy
May	27/05/2025	21.1642435	92.1425261	Cox's Bazar	dog	vaccinated	stray	adult	male	healthy
May	27/05/2025	21.1768267	92.1380489	Cox's Bazar	dog	vaccinated	stray	puppy	female	healthy
May	27/05/2025	21.1799317	92.135895	Cox's Bazar	dog	vaccinated	stray	adult	female	healthy
May	27/05/2025	21.179915	92.1358283	Cox's Bazar	dog	vaccinated	stray	adult	male	healthy
May	27/05/2025	21.1792583	92.1358017	Cox's Bazar	dog	vaccinated	stray	adult	male	healthy
May	27/05/2025	21.179435	92.135815	Cox's Bazar	dog	vaccinated	owned	puppy	female	healthy
May	27/05/2025	21.1793935	92.1356653	Cox's Bazar	dog	vaccinated	owned	puppy	female	healthy
May	27/05/2025	21.1811683	92.1374267	Cox's Bazar	dog	vaccinated	stray	adult	female	healthy
May	27/05/2025	21.2015319	92.1466758	Cox's Bazar	dog	vaccinated	stray	adult	male	healthy
May	27/05/2025	21.1488504	92.1639434	Cox's Bazar	dog	vaccinated	owned	adult	male	healthy
May	27/05/2025	21.1896645	92.1576965	Cox's Bazar	dog	vaccinated	stray	adult	male	healthy
May	27/05/2025	21.1922534	92.1627821	Cox's Bazar	dog	vaccinated	stray	puppy	male	healthy
May	27/05/2025	21.1914136	92.1601759	Cox's Bazar	dog	vaccinated	stray	adult	female	healthy
May	27/05/2025	21.1908102	92.157863	Cox's Bazar	dog	vaccinated	owned	adult	male	healthy
May	27/05/2025	21.1895734	92.1580183	Cox's Bazar	dog	vaccinated	stray	adult	male	healthy
May	27/05/2025	21.1957104	92.1615663	Cox's Bazar	dog	vaccinated	owned	puppy	male	healthy
May	27/05/2025	21.1936095	92.160775	Cox's Bazar	dog	vaccinated	stray	adult	female	healthy
May	27/05/2025	21.1926651	92.1635974	Cox's Bazar	dog	vaccinated	owned	adult	male	healthy
May	27/05/2025	21.1927	92.1617915	Cox's Bazar	dog	vaccinated	owned	puppy	female	healthy
May	27/05/2025	21.1941454	92.1615641	Cox's Bazar	dog	vaccinated	stray	adult	male	healthy
May	27/05/2025	21.1934266	92.1610435	Cox's Bazar	dog	vaccinated	stray	adult	male	healthy
May	27/05/2025	21.1927013	92.1617965	Cox's Bazar	dog	vaccinated	stray	adult	male	healthy
May	27/05/2025	21.1918794	92.1623085	Cox's Bazar	dog	vaccinated	stray	adult	male	healthy
May	27/05/2025	21.1933602	92.1632307	Cox's Bazar	dog	vaccinated	stray	adult	female	healthy
May	27/05/2025	21.1920389	92.1627747	Cox's Bazar	dog	vaccinated	stray	adult	male	healthy
May	27/05/2025	21.192569	92.1630241	Cox's Bazar	dog	vaccinated	owned	puppy	female	healthy
May	27/05/2025	21.192341	92.1633662	Cox's Bazar	dog	vaccinated	owned	adult	male	healthy
May	27/05/2025	21.1921235	92.1631731	Cox's Bazar	dog	vaccinated	owned	adult	female	healthy
May	27/05/2025	21.1919638	92.1628251	Cox's Bazar	dog	vaccinated	owned	adult	male	healthy
May	27/05/2025	21.17859	92.1431298	Cox's Bazar	dog	vaccinated	stray	adult	male	healthy
May	27/05/2025	21.1786635	92.1433914	Cox's Bazar	dog	vaccinated	owned	adult	male	healthy
May	27/05/2025	21.1781095	92.1432133	Cox's Bazar	dog	vaccinated	stray	adult	female	healthy
May	27/05/2025	21.1844532	92.1481461	Cox's Bazar	dog	vaccinated	stray	adult	male	healthy
May	27/05/2025	21.1843183	92.1480717	Cox's Bazar	dog	vaccinated	stray	adult	female	healthy
May	27/05/2025	21.184453	92.148139	Cox's Bazar	dog	vaccinated	owned	adult	male	healthy
May	27/05/2025	21.1844516	92.1481481	Cox's Bazar	dog	vaccinated	stray	adult	male	healthy
May	27/05/2025	21.2088178	92.1661387	Cox's Bazar	dog	vaccinated	stray	adult	male	healthy
May	27/05/2025	21.2077676	92.1661148	Cox's Bazar	dog	vaccinated	stray	adult	male	healthy
May	27/05/2025	21.2067873	92.1659203	Cox's Bazar	dog	vaccinated	stray	adult	male	healthy
May	27/05/2025	21.2069641	92.1663785	Cox's Bazar	dog	vaccinated	stray	adult	male	healthy
May	27/05/2025	21.2061848	92.166245	Cox's Bazar	dog	vaccinated	stray	adult	female	healthy
May	27/05/2025	21.2061192	92.1657144	Cox's Bazar	dog	vaccinated	owned	adult	male	healthy
May	27/05/2025	21.2050711	92.1460724	Cox's Bazar	dog	vaccinated	stray	adult	male	healthy
May	27/05/2025	21.15034824	92.16642122	Cox's Bazar	dog	vaccinated	stray	adult	male	healthy
May	27/05/2025	21.2103485	92.1682433	Cox's Bazar	dog	vaccinated	stray	adult	male	healthy
May	27/05/2025	21.2102592	92.1680877	Cox's Bazar	dog	vaccinated	stray	adult	male	healthy
May	27/05/2025	21.168098	92.1439055	Cox's Bazar	dog	vaccinated	owned	adult	male	healthy
May	27/05/2025	21.1671219	92.143551	Cox's Bazar	dog	vaccinated	stray	puppy	female	healthy
May	27/05/2025	21.1670989	92.143513	Cox's Bazar	dog	vaccinated	stray	puppy	female	healthy
May	27/05/2025	21.1670942	92.1435126	Cox's Bazar	dog	vaccinated	stray	puppy	female	healthy
May	27/05/2025	21.1671056	92.1435217	Cox's Bazar	dog	vaccinated	stray	puppy	male	healthy
May	27/05/2025	21.1663495	92.1434669	Cox's Bazar	dog	vaccinated	stray	adult	female	healthy
May	27/05/2025	21.1663498	92.1435033	Cox's Bazar	dog	vaccinated	stray	adult	male	healthy
May	27/05/2025	21.1659797	92.1433084	Cox's Bazar	dog	vaccinated	owned	adult	male	healthy
May	27/05/2025	21.1654555	92.1438785	Cox's Bazar	dog	vaccinated	stray	adult	male	healthy
May	27/05/2025	21.1877502	92.1480436	Cox's Bazar	dog	vaccinated	stray	adult	female	healthy
May	27/05/2025	21.1875364	92.1474462	Cox's Bazar	dog	vaccinated	stray	adult	male	healthy
May	27/05/2025	21.1879234	92.1444661	Cox's Bazar	dog	vaccinated	stray	adult	male	healthy
May	27/05/2025	21.1892833	92.145515	Cox's Bazar	dog	vaccinated	stray	adult	male	healthy
May	27/05/2025	21.189113	92.145629	Cox's Bazar	dog	vaccinated	stray	puppy	male	healthy
May	27/05/2025	21.1883835	92.1457589	Cox's Bazar	dog	vaccinated	stray	adult	male	healthy
May	27/05/2025	21.1881677	92.1473696	Cox's Bazar	dog	vaccinated	stray	adult	female	healthy
May	27/05/2025	21.1747082	92.1423955	Cox's Bazar	dog	vaccinated	stray	adult	female	healthy
May	27/05/2025	21.187665	92.1477443	Cox's Bazar	dog	vaccinated	stray	adult	male	healthy
May	27/05/2025	21.1875142	92.1476638	Cox's Bazar	dog	vaccinated	stray	adult	male	healthy
May	27/05/2025	21.1875087	92.1477972	Cox's Bazar	dog	vaccinated	stray	puppy	male	healthy
May	27/05/2025	21.188775	92.1473265	Cox's Bazar	dog	vaccinated	stray	adult	male	healthy
May	27/05/2025	21.1942054	92.1635449	Cox's Bazar	dog	vaccinated	stray	adult	male	healthy
May	27/05/2025	21.1948379	92.1629666	Cox's Bazar	dog	vaccinated	owned	adult	male	healthy
May	27/05/2025	21.1958246	92.1634069	Cox's Bazar	dog	vaccinated	stray	adult	female	healthy
May	27/05/2025	21.1954955	92.1639711	Cox's Bazar	dog	vaccinated	stray	adult	male	healthy
May	27/05/2025	21.1941312	92.1654398	Cox's Bazar	dog	vaccinated	owned	adult	female	healthy
May	27/05/2025	21.1964992	92.1631212	Cox's Bazar	dog	vaccinated	owned	puppy	male	healthy
May	27/05/2025	21.1879951	92.1544971	Cox's Bazar	dog	vaccinated	stray	adult	male	healthy
May	27/05/2025	21.1677202	92.1464069	Cox's Bazar	dog	vaccinated	stray	adult	male	healthy
May	27/05/2025	21.1959508	92.1547082	Cox's Bazar	dog	vaccinated	stray	adult	male	healthy
May	27/05/2025	21.1974448	92.1550435	Cox's Bazar	dog	vaccinated	stray	adult	male	healthy
May	27/05/2025	21.2149167	92.1463433	Cox's Bazar	dog	vaccinated	stray	adult	female	healthy
May	27/05/2025	21.2094583	92.1499838	Cox's Bazar	dog	vaccinated	stray	adult	male	healthy
May	27/05/2025	21.2094494	92.150343	Cox's Bazar	dog	vaccinated	stray	adult	female	healthy
May	27/05/2025	21.2094707	92.1504473	Cox's Bazar	dog	vaccinated	stray	adult	male	healthy
May	27/05/2025	21.2103627	92.1512323	Cox's Bazar	dog	vaccinated	stray	adult	male	healthy
May	27/05/2025	21.2110836	92.1515455	Cox's Bazar	dog	vaccinated	stray	adult	male	healthy
May	27/05/2025	21.2109717	92.1515885	Cox's Bazar	dog	vaccinated	stray	adult	female	healthy
May	27/05/2025	21.2087217	92.1506083	Cox's Bazar	dog	vaccinated	stray	adult	female	healthy
May	27/05/2025	21.2082824	92.1501746	Cox's Bazar	dog	vaccinated	stray	adult	male	healthy
May	27/05/2025	21.2105046	92.147595	Cox's Bazar	dog	vaccinated	stray	puppy	female	healthy
May	27/05/2025	21.2080592	92.1500255	Cox's Bazar	dog	vaccinated	stray	puppy	male	healthy
May	27/05/2025	21.2079683	92.149835	Cox's Bazar	dog	vaccinated	stray	adult	male	healthy
May	27/05/2025	21.2076267	92.1496967	Cox's Bazar	dog	vaccinated	owned	adult	female	healthy
May	27/05/2025	21.2076402	92.1497467	Cox's Bazar	dog	vaccinated	owned	adult	male	healthy
May	27/05/2025	21.2077897	92.1517993	Cox's Bazar	dog	vaccinated	stray	puppy	female	healthy
May	27/05/2025	21.2077034	92.1517395	Cox's Bazar	dog	vaccinated	stray	puppy	male	healthy
May	27/05/2025	21.2104271	92.147016	Cox's Bazar	dog	vaccinated	owned	adult	female	healthy
May	27/05/2025	21.2131179	92.157323	Cox's Bazar	dog	vaccinated	stray	adult	female	healthy
May	27/05/2025	21.2131455	92.1573018	Cox's Bazar	dog	vaccinated	stray	adult	male	healthy
May	27/05/2025	21.2135761	92.1564259	Cox's Bazar	dog	vaccinated	stray	adult	female	healthy
May	27/05/2025	21.2137906	92.1563033	Cox's Bazar	dog	vaccinated	stray	adult	male	healthy
May	27/05/2025	21.2137308	92.1562807	Cox's Bazar	dog	vaccinated	stray	adult	female	healthy
May	27/05/2025	21.2136948	92.1562769	Cox's Bazar	dog	vaccinated	stray	adult	female	healthy
May	27/05/2025	21.2103671	92.1511801	Cox's Bazar	dog	vaccinated	stray	adult	male	healthy
May	27/05/2025	21.2149239	92.1463357	Cox's Bazar	dog	vaccinated	stray	adult	male	healthy
May	27/05/2025	21.2129704	92.1470238	Cox's Bazar	dog	vaccinated	stray	adult	female	healthy
May	27/05/2025	21.1547222	92.150704	Cox's Bazar	dog	vaccinated	stray	adult	male	healthy
May	27/05/2025	21.213966	92.1609892	Cox's Bazar	dog	vaccinated	stray	adult	male	healthy
May	27/05/2025	21.2139473	92.1608986	Cox's Bazar	dog	vaccinated	stray	adult	male	healthy
May	27/05/2025	21.2141704	92.1588773	Cox's Bazar	dog	vaccinated	stray	adult	male	healthy
May	27/05/2025	21.2149157	92.1575235	Cox's Bazar	dog	vaccinated	stray	adult	male	healthy
May	27/05/2025	21.2149165	92.1575194	Cox's Bazar	dog	vaccinated	stray	adult	male	healthy
May	27/05/2025	21.2140741	92.1562409	Cox's Bazar	dog	vaccinated	stray	adult	male	healthy
May	27/05/2025	21.2141026	92.156105	Cox's Bazar	dog	vaccinated	stray	adult	male	healthy
May	27/05/2025	21.2021072	92.1537371	Cox's Bazar	dog	vaccinated	stray	adult	male	healthy
May	27/05/2025	21.1991406	92.1506215	Cox's Bazar	dog	vaccinated	stray	adult	male	healthy
May	27/05/2025	21.1991831	92.1488612	Cox's Bazar	dog	vaccinated	stray	puppy	female	healthy
May	27/05/2025	21.1990329	92.150486	Cox's Bazar	dog	vaccinated	stray	puppy	male	healthy
May	27/05/2025	21.1989354	92.1508402	Cox's Bazar	dog	vaccinated	stray	puppy	female	healthy
May	27/05/2025	21.1989245	92.1508309	Cox's Bazar	dog	vaccinated	stray	puppy	female	healthy
May	27/05/2025	21.1989282	92.1508318	Cox's Bazar	dog	vaccinated	stray	puppy	female	healthy
May	27/05/2025	21.1989221	92.1507713	Cox's Bazar	dog	vaccinated	stray	puppy	male	healthy
May	27/05/2025	21.1989295	92.1508238	Cox's Bazar	dog	vaccinated	stray	puppy	male	healthy
May	27/05/2025	21.1982819	92.1491227	Cox's Bazar	dog	vaccinated	stray	puppy	male	healthy
May	27/05/2025	21.1982892	92.1490252	Cox's Bazar	dog	vaccinated	stray	adult	male	healthy
May	27/05/2025	21.2002592	92.1488301	Cox's Bazar	dog	vaccinated	stray	adult	male	healthy
May	27/05/2025	21.2006801	92.149972	Cox's Bazar	dog	vaccinated	stray	puppy	male	healthy
May	27/05/2025	21.1876306	92.1533291	Cox's Bazar	dog	vaccinated	stray	puppy	female	healthy
May	27/05/2025	21.188165	92.152195	Cox's Bazar	dog	vaccinated	stray	puppy	male	healthy
May	27/05/2025	21.1881672	92.152155	Cox's Bazar	dog	vaccinated	stray	puppy	male	healthy
May	27/05/2025	21.1880523	92.1520928	Cox's Bazar	dog	vaccinated	stray	puppy	male	healthy
May	27/05/2025	21.1880414	92.1520818	Cox's Bazar	dog	vaccinated	stray	puppy	male	healthy
May	27/05/2025	21.1625904	92.1410802	Cox's Bazar	dog	vaccinated	stray	adult	female	healthy
May	27/05/2025	21.1612555	92.1421176	Cox's Bazar	dog	vaccinated	owned	adult	male	healthy
May	27/05/2025	21.1671521	92.1491682	Cox's Bazar	dog	vaccinated	owned	adult	male	healthy
May	27/05/2025	21.1961845	92.1593833	Cox's Bazar	dog	vaccinated	stray	adult	male	healthy
May	27/05/2025	21.2089963	92.1601173	Cox's Bazar	dog	vaccinated	stray	puppy	male	healthy
May	27/05/2025	21.2076432	92.1591397	Cox's Bazar	dog	vaccinated	stray	adult	female	healthy
May	27/05/2025	21.2115268	92.1526056	Cox's Bazar	dog	vaccinated	owned	adult	male	healthy
May	27/05/2025	21.2112593	92.1521349	Cox's Bazar	dog	vaccinated	stray	adult	male	healthy
May	27/05/2025	21.211971	92.1500172	Cox's Bazar	dog	vaccinated	stray	adult	male	healthy
May	27/05/2025	21.2119903	92.149694	Cox's Bazar	dog	vaccinated	stray	adult	female	healthy
May	27/05/2025	21.211898	92.1498916	Cox's Bazar	dog	vaccinated	stray	adult	male	healthy
May	27/05/2025	21.211775	92.1498784	Cox's Bazar	dog	vaccinated	stray	adult	male	healthy
May	27/05/2025	21.2111012	92.151123	Cox's Bazar	dog	vaccinated	owned	adult	male	healthy
May	27/05/2025	21.212281	92.1515404	Cox's Bazar	dog	vaccinated	stray	adult	male	healthy
May	27/05/2025	21.2129112	92.1522641	Cox's Bazar	dog	vaccinated	stray	adult	female	healthy
May	27/05/2025	21.212963	92.1525751	Cox's Bazar	dog	vaccinated	stray	adult	male	healthy
May	27/05/2025	21.1960271	92.1590156	Cox's Bazar	dog	vaccinated	stray	puppy	male	healthy
May	27/05/2025	21.1637999	92.1411306	Cox's Bazar	dog	vaccinated	stray	adult	female	healthy
May	27/05/2025	21.2116995	92.1579926	Cox's Bazar	dog	vaccinated	stray	adult	male	healthy
May	27/05/2025	21.2106682	92.1578236	Cox's Bazar	dog	vaccinated	stray	adult	female	healthy
May	27/05/2025	21.2106077	92.1578457	Cox's Bazar	dog	vaccinated	stray	adult	male	healthy
May	27/05/2025	21.211348	92.1586848	Cox's Bazar	dog	vaccinated	stray	adult	male	healthy
May	27/05/2025	21.2026756	92.1694239	Cox's Bazar	dog	vaccinated	stray	adult	male	healthy
May	27/05/2025	21.206775	92.1639703	Cox's Bazar	dog	vaccinated	stray	adult	male	healthy
May	27/05/2025	21.2118687	92.1583765	Cox's Bazar	dog	vaccinated	stray	adult	female	healthy
May	27/05/2025	21.2119513	92.1583756	Cox's Bazar	dog	vaccinated	stray	adult	female	healthy
May	27/05/2025	21.2119885	92.1584155	Cox's Bazar	dog	vaccinated	stray	adult	female	healthy
May	27/05/2025	21.212076	92.158275	Cox's Bazar	dog	vaccinated	stray	adult	male	healthy
May	27/05/2025	21.2127664	92.1495699	Cox's Bazar	dog	vaccinated	stray	adult	male	healthy
May	27/05/2025	21.2119813	92.1480549	Cox's Bazar	dog	vaccinated	stray	adult	female	healthy
May	27/05/2025	21.2118581	92.1478814	Cox's Bazar	dog	vaccinated	stray	puppy	female	healthy
May	27/05/2025	21.2118112	92.1479928	Cox's Bazar	dog	vaccinated	stray	puppy	male	healthy
May	27/05/2025	21.211784	92.1478725	Cox's Bazar	dog	vaccinated	stray	puppy	female	healthy
May	27/05/2025	21.2098331	92.1460754	Cox's Bazar	dog	vaccinated	stray	adult	female	healthy
May	27/05/2025	21.19515	92.1339967	Cox's Bazar	dog	vaccinated	stray	adult	female	healthy
May	27/05/2025	21.1972567	92.1349917	Cox's Bazar	dog	vaccinated	stray	adult	male	healthy
May	27/05/2025	21.1965558	92.134265	Cox's Bazar	dog	vaccinated	stray	adult	male	healthy
May	27/05/2025	21.191882	92.1371985	Cox's Bazar	dog	vaccinated	stray	adult	female	healthy
May	27/05/2025	21.1954469	92.134757	Cox's Bazar	dog	vaccinated	stray	adult	male	healthy
May	27/05/2025	21.2058516	92.1368915	Cox's Bazar	dog	vaccinated	stray	adult	female	healthy
May	27/05/2025	21.20783	92.1424157	Cox's Bazar	dog	vaccinated	stray	adult	male	healthy
May	27/05/2025	21.2038773	92.1359732	Cox's Bazar	dog	vaccinated	owned	adult	male	healthy
May	27/05/2025	21.2025667	92.1366417	Cox's Bazar	dog	vaccinated	stray	adult	male	healthy
May	27/05/2025	21.205227	92.1421087	Cox's Bazar	dog	vaccinated	stray	adult	male	healthy
May	27/05/2025	21.2022883	92.1365017	Cox's Bazar	dog	vaccinated	stray	puppy	male	healthy
May	27/05/2025	21.2024433	92.1365233	Cox's Bazar	dog	vaccinated	stray	adult	male	healthy
May	27/05/2025	21.20177	92.139485	Cox's Bazar	dog	vaccinated	stray	adult	male	healthy
May	27/05/2025	21.2025785	92.1397037	Cox's Bazar	dog	vaccinated	stray	adult	female	healthy
May	27/05/2025	21.2019618	92.1396799	Cox's Bazar	dog	vaccinated	stray	adult	male	healthy
May	27/05/2025	21.20207	92.1396	Cox's Bazar	dog	vaccinated	stray	adult	female	healthy
May	27/05/2025	21.2012862	92.1384352	Cox's Bazar	dog	vaccinated	stray	adult	female	healthy
May	27/05/2025	21.2084129	92.138424	Cox's Bazar	dog	vaccinated	stray	adult	female	healthy
May	27/05/2025	21.2083733	92.138505	Cox's Bazar	dog	vaccinated	stray	adult	male	healthy
May	27/05/2025	21.2084533	92.1383683	Cox's Bazar	dog	vaccinated	stray	adult	female	healthy
May	27/05/2025	21.2086267	92.1385833	Cox's Bazar	dog	vaccinated	stray	adult	female	healthy
May	27/05/2025	21.2103688	92.1459643	Cox's Bazar	dog	vaccinated	stray	adult	female	healthy
May	27/05/2025	21.2095304	92.1585448	Cox's Bazar	dog	vaccinated	stray	adult	female	healthy
May	27/05/2025	21.2095536	92.1585449	Cox's Bazar	dog	vaccinated	stray	adult	male	healthy
May	27/05/2025	21.2119212	92.1578522	Cox's Bazar	dog	vaccinated	owned	puppy	female	healthy
May	27/05/2025	21.2059133	92.1418833	Cox's Bazar	dog	vaccinated	stray	adult	male	healthy
May	27/05/2025	21.2059617	92.1418417	Cox's Bazar	dog	vaccinated	stray	adult	female	healthy
May	27/05/2025	21.2060233	92.1418817	Cox's Bazar	dog	vaccinated	stray	adult	male	healthy
May	27/05/2025	21.2059685	92.1418393	Cox's Bazar	dog	vaccinated	stray	adult	male	healthy
May	27/05/2025	21.2060533	92.1418467	Cox's Bazar	dog	vaccinated	stray	adult	female	healthy
May	27/05/2025	21.205234	92.1422813	Cox's Bazar	dog	vaccinated	stray	adult	female	healthy
May	27/05/2025	21.2110653	92.1516239	Cox's Bazar	dog	vaccinated	stray	adult	female	healthy
May	27/05/2025	21.2051617	92.141995	Cox's Bazar	dog	vaccinated	stray	adult	female	healthy
May	27/05/2025	21.2049983	92.1419767	Cox's Bazar	dog	vaccinated	stray	adult	female	healthy
May	27/05/2025	21.2051767	92.1417417	Cox's Bazar	dog	vaccinated	stray	adult	female	healthy
May	27/05/2025	21.2051563	92.1420427	Cox's Bazar	dog	vaccinated	stray	adult	male	healthy
May	27/05/2025	21.2040833	92.1420783	Cox's Bazar	dog	vaccinated	stray	adult	male	healthy
May	27/05/2025	21.2035339	92.1420592	Cox's Bazar	dog	vaccinated	stray	adult	male	healthy
May	27/05/2025	21.2028757	92.1426748	Cox's Bazar	dog	vaccinated	stray	adult	male	healthy
May	27/05/2025	21.2028079	92.1426794	Cox's Bazar	dog	vaccinated	stray	adult	female	healthy
May	27/05/2025	21.2051689	92.1400748	Cox's Bazar	dog	vaccinated	stray	adult	male	healthy
May	27/05/2025	21.14386254	92.15870479	Cox's Bazar	dog	vaccinated	stray	adult	female	healthy
May	27/05/2025	21.14386309	92.15875203	Cox's Bazar	dog	vaccinated	owned	adult	female	healthy
May	27/05/2025	21.21801507	92.16960211	Cox's Bazar	dog	vaccinated	owned	adult	male	healthy
May	27/05/2025	21.2109414	92.1633345	Cox's Bazar	dog	vaccinated	stray	adult	male	healthy
May	27/05/2025	21.2108968	92.1633128	Cox's Bazar	dog	vaccinated	stray	adult	male	healthy
May	27/05/2025	21.2108859	92.1634266	Cox's Bazar	dog	vaccinated	stray	adult	male	healthy
May	27/05/2025	21.210324	92.162989	Cox's Bazar	dog	vaccinated	stray	adult	female	healthy
May	27/05/2025	21.2107218	92.1629907	Cox's Bazar	dog	vaccinated	stray	adult	male	healthy
May	27/05/2025	21.2113901	92.1635527	Cox's Bazar	dog	vaccinated	stray	adult	male	healthy
May	27/05/2025	21.2101662	92.1629172	Cox's Bazar	dog	vaccinated	stray	adult	female	healthy
May	27/05/2025	21.2108789	92.1621292	Cox's Bazar	dog	vaccinated	owned	puppy	male	healthy
May	27/05/2025	21.2114013	92.1635167	Cox's Bazar	dog	vaccinated	stray	adult	female	healthy
May	27/05/2025	21.2121025	92.1627732	Cox's Bazar	dog	vaccinated	stray	adult	male	healthy
May	27/05/2025	21.2091453	92.1645852	Cox's Bazar	dog	vaccinated	stray	adult	female	healthy
May	27/05/2025	21.2137264	92.1625858	Cox's Bazar	dog	vaccinated	owned	adult	male	healthy
May	27/05/2025	21.2096603	92.1649424	Cox's Bazar	dog	vaccinated	stray	adult	male	healthy
May	27/05/2025	21.2116108	92.1629071	Cox's Bazar	dog	vaccinated	stray	adult	female	healthy
May	27/05/2025	21.2088441	92.1660699	Cox's Bazar	dog	vaccinated	stray	adult	female	healthy
May	27/05/2025	21.2130442	92.1614461	Cox's Bazar	dog	vaccinated	stray	adult	male	healthy
May	27/05/2025	21.2130447	92.1613192	Cox's Bazar	dog	vaccinated	stray	adult	female	healthy
May	27/05/2025	21.2131184	92.1618689	Cox's Bazar	dog	vaccinated	stray	adult	male	healthy
May	27/05/2025	21.1919631	92.1590486	Cox's Bazar	dog	vaccinated	owned	adult	male	healthy
May	27/05/2025	21.1960262	92.1593019	Cox's Bazar	dog	vaccinated	stray	puppy	female	healthy
May	27/05/2025	21.1954831	92.1581182	Cox's Bazar	dog	vaccinated	owned	adult	female	healthy
May	27/05/2025	21.1954856	92.1581209	Cox's Bazar	dog	vaccinated	owned	adult	male	healthy
May	27/05/2025	21.2113834	92.1466921	Cox's Bazar	dog	vaccinated	stray	adult	male	healthy
May	27/05/2025	21.2098749	92.1460392	Cox's Bazar	dog	vaccinated	stray	adult	male	healthy
May	27/05/2025	21.2066989	92.1471476	Cox's Bazar	dog	vaccinated	stray	adult	female	healthy
May	27/05/2025	21.2063199	92.1473076	Cox's Bazar	dog	vaccinated	stray	adult	male	healthy
May	27/05/2025	21.2094822	92.1458233	Cox's Bazar	dog	vaccinated	owned	adult	male	healthy
May	27/05/2025	21.2100059	92.1460662	Cox's Bazar	dog	vaccinated	stray	adult	male	healthy
May	27/05/2025	21.2107318	92.1475471	Cox's Bazar	dog	vaccinated	stray	adult	female	healthy
May	27/05/2025	21.2129987	92.1469596	Cox's Bazar	dog	vaccinated	stray	adult	male	healthy
May	27/05/2025	21.1906969	92.1629196	Cox's Bazar	dog	vaccinated	stray	adult	female	healthy
May	27/05/2025	21.1904583	92.1645569	Cox's Bazar	dog	vaccinated	stray	adult	male	healthy
May	27/05/2025	21.1903288	92.1648503	Cox's Bazar	dog	vaccinated	owned	adult	female	healthy
May	27/05/2025	21.190405	92.1646126	Cox's Bazar	dog	vaccinated	stray	adult	female	healthy
May	27/05/2025	21.1904347	92.1646274	Cox's Bazar	dog	vaccinated	stray	adult	male	healthy
May	27/05/2025	21.1905315	92.1638622	Cox's Bazar	dog	vaccinated	stray	adult	female	healthy
May	27/05/2025	21.1907179	92.1635813	Cox's Bazar	dog	vaccinated	stray	adult	female	healthy
May	27/05/2025	21.1907215	92.1635233	Cox's Bazar	dog	vaccinated	stray	adult	male	healthy
May	27/05/2025	21.1909249	92.1628464	Cox's Bazar	dog	vaccinated	stray	adult	female	healthy
May	27/05/2025	21.1865072	92.1626631	Cox's Bazar	dog	vaccinated	stray	adult	male	healthy
May	27/05/2025	21.1864389	92.1627345	Cox's Bazar	dog	vaccinated	owned	puppy	male	healthy
May	27/05/2025	21.1866525	92.1627312	Cox's Bazar	dog	vaccinated	owned	puppy	male	healthy
May	27/05/2025	21.1866116	92.1627536	Cox's Bazar	dog	vaccinated	owned	puppy	unknown	healthy
May	27/05/2025	21.1865617	92.1627728	Cox's Bazar	dog	vaccinated	owned	puppy	female	healthy
May	27/05/2025	21.1865932	92.1628547	Cox's Bazar	dog	vaccinated	stray	puppy	unknown	healthy
May	27/05/2025	21.1864433	92.1628951	Cox's Bazar	dog	vaccinated	stray	puppy	unknown	healthy
May	27/05/2025	21.1864427	92.1628964	Cox's Bazar	dog	vaccinated	stray	puppy	female	healthy
May	27/05/2025	21.1870801	92.1626524	Cox's Bazar	dog	vaccinated	stray	puppy	unknown	healthy
May	27/05/2025	21.1864563	92.1628979	Cox's Bazar	dog	vaccinated	stray	puppy	male	healthy
May	27/05/2025	21.1868181	92.1627512	Cox's Bazar	dog	vaccinated	stray	puppy	male	healthy
May	27/05/2025	21.1864563	92.1629097	Cox's Bazar	dog	vaccinated	stray	puppy	male	healthy
May	27/05/2025	21.1871187	92.1630529	Cox's Bazar	dog	vaccinated	stray	adult	male	healthy
May	27/05/2025	21.1867938	92.1614775	Cox's Bazar	dog	vaccinated	owned	puppy	female	healthy
May	27/05/2025	21.186992	92.1609633	Cox's Bazar	dog	vaccinated	stray	adult	female	healthy
May	28/05/2025	21.2028221	92.1572236	Cox's Bazar	dog	vaccinated	stray	adult	female	healthy
May	28/05/2025	21.1656071	92.1410964	Cox's Bazar	dog	vaccinated	stray	adult	male	healthy
May	28/05/2025	21.1612284	92.1464057	Cox's Bazar	dog	vaccinated	stray	adult	female	healthy
May	28/05/2025	21.1959405	92.1477428	Cox's Bazar	dog	vaccinated	stray	adult	female	healthy
May	28/05/2025	21.1959356	92.1477428	Cox's Bazar	dog	vaccinated	stray	adult	male	healthy
May	28/05/2025	21.1959263	92.1477452	Cox's Bazar	dog	vaccinated	stray	adult	female	healthy
May	28/05/2025	21.1959213	92.147746	Cox's Bazar	dog	vaccinated	stray	adult	male	healthy
May	28/05/2025	21.1866789	92.1431573	Cox's Bazar	dog	vaccinated	stray	adult	male	healthy
May	28/05/2025	21.1862852	92.1438535	Cox's Bazar	dog	vaccinated	stray	adult	male	healthy
May	28/05/2025	21.1859132	92.1437276	Cox's Bazar	dog	vaccinated	stray	adult	male	healthy
May	28/05/2025	21.1859871	92.1437845	Cox's Bazar	dog	vaccinated	stray	adult	male	healthy
May	28/05/2025	21.1862395	92.1437682	Cox's Bazar	dog	vaccinated	stray	adult	female	healthy
May	28/05/2025	21.1862022	92.1438252	Cox's Bazar	dog	vaccinated	stray	adult	male	healthy
May	28/05/2025	21.1698236	92.1411051	Cox's Bazar	dog	vaccinated	owned	adult	female	healthy
May	28/05/2025	21.2028253	92.1572198	Cox's Bazar	dog	vaccinated	stray	adult	female	healthy
May	28/05/2025	21.2084644	92.1641997	Cox's Bazar	dog	vaccinated	stray	adult	male	healthy
May	28/05/2025	21.161271	92.1430295	Cox's Bazar	dog	vaccinated	stray	adult	male	healthy
May	28/05/2025	21.1684514	92.1403447	Cox's Bazar	dog	vaccinated	stray	adult	male	healthy
May	28/05/2025	21.169747	92.1412977	Cox's Bazar	dog	vaccinated	owned	adult	male	healthy
May	28/05/2025	21.1795405	92.1508487	Cox's Bazar	dog	vaccinated	stray	adult	male	healthy
May	28/05/2025	21.1841312	92.1512239	Cox's Bazar	dog	vaccinated	stray	adult	female	healthy
May	28/05/2025	21.1865594	92.143583	Cox's Bazar	dog	vaccinated	stray	adult	female	healthy
May	28/05/2025	21.1806956	92.1564423	Cox's Bazar	dog	vaccinated	stray	adult	male	healthy
May	28/05/2025	21.1806504	92.1564957	Cox's Bazar	dog	vaccinated	owned	adult	female	healthy
May	28/05/2025	21.1806933	92.1564251	Cox's Bazar	dog	vaccinated	owned	puppy	male	healthy
May	28/05/2025	21.1962912	92.1494315	Cox's Bazar	dog	vaccinated	stray	adult	male	healthy
May	28/05/2025	21.1963274	92.149367	Cox's Bazar	dog	vaccinated	stray	adult	male	healthy
May	28/05/2025	21.1963699	92.1493918	Cox's Bazar	dog	vaccinated	stray	adult	female	healthy
May	28/05/2025	21.1656119	92.1410964	Cox's Bazar	dog	vaccinated	stray	adult	female	healthy
May	28/05/2025	21.1671151	92.1403099	Cox's Bazar	dog	vaccinated	stray	adult	female	healthy
May	28/05/2025	21.1671259	92.1403968	Cox's Bazar	dog	vaccinated	owned	adult	male	healthy
May	28/05/2025	21.1967386	92.1674772	Cox's Bazar	dog	vaccinated	owned	adult	female	healthy
May	28/05/2025	21.1978005	92.169739	Cox's Bazar	dog	vaccinated	stray	adult	female	healthy
May	28/05/2025	21.1969115	92.1691811	Cox's Bazar	dog	vaccinated	stray	adult	male	healthy
May	28/05/2025	21.1801783	92.1538485	Cox's Bazar	dog	vaccinated	stray	adult	female	healthy
May	28/05/2025	21.1801349	92.1540836	Cox's Bazar	dog	vaccinated	stray	adult	male	healthy
May	28/05/2025	21.1871104	92.144386	Cox's Bazar	dog	vaccinated	stray	adult	female	healthy
May	28/05/2025	21.1872465	92.1445565	Cox's Bazar	dog	vaccinated	stray	adult	male	healthy
May	28/05/2025	21.1879458	92.1407156	Cox's Bazar	dog	vaccinated	stray	adult	female	healthy
May	28/05/2025	21.1879411	92.1407277	Cox's Bazar	dog	vaccinated	stray	adult	male	healthy
May	28/05/2025	21.1660982	92.1385885	Cox's Bazar	dog	vaccinated	stray	adult	male	healthy
May	28/05/2025	21.1671183	92.1386434	Cox's Bazar	dog	vaccinated	stray	adult	male	healthy
May	28/05/2025	21.2150208	92.1575371	Cox's Bazar	dog	vaccinated	stray	adult	male	healthy
May	28/05/2025	21.1657651	92.1377927	Cox's Bazar	dog	vaccinated	owned	adult	male	healthy
May	28/05/2025	21.1912622	92.1408779	Cox's Bazar	dog	vaccinated	stray	adult	male	healthy
May	28/05/2025	21.1952217	92.1513383	Cox's Bazar	dog	vaccinated	stray	adult	female	healthy
May	28/05/2025	21.196515	92.1501117	Cox's Bazar	dog	vaccinated	stray	adult	female	healthy
May	28/05/2025	21.1964946	92.1501504	Cox's Bazar	dog	vaccinated	stray	adult	female	healthy
May	28/05/2025	21.1916905	92.1394023	Cox's Bazar	dog	vaccinated	stray	adult	male	healthy
May	28/05/2025	21.1923408	92.1398298	Cox's Bazar	dog	vaccinated	stray	puppy	male	healthy
May	28/05/2025	21.192777800000002	92.1394285	Cox's Bazar	dog	vaccinated	stray	adult	male	healthy
May	28/05/2025	21.1812249	92.1459429	Cox's Bazar	dog	vaccinated	stray	adult	male	healthy
May	28/05/2025	21.1810826	92.1458266	Cox's Bazar	dog	vaccinated	stray	adult	male	healthy
May	28/05/2025	21.1810889	92.1458091	Cox's Bazar	dog	vaccinated	stray	adult	male	healthy
May	28/05/2025	21.181078	92.145804	Cox's Bazar	dog	vaccinated	stray	adult	female	healthy
May	28/05/2025	21.1800403	92.1540976	Cox's Bazar	dog	vaccinated	stray	puppy	male	healthy
May	28/05/2025	21.1800815	92.1540855	Cox's Bazar	dog	vaccinated	stray	adult	male	healthy
May	28/05/2025	21.1799608	92.1541408	Cox's Bazar	dog	vaccinated	stray	adult	female	healthy
May	28/05/2025	21.1646164	92.1361485	Cox's Bazar	dog	vaccinated	stray	adult	female	healthy
May	28/05/2025	21.1646151	92.1361488	Cox's Bazar	dog	vaccinated	stray	adult	male	healthy
May	28/05/2025	21.1649793	92.1368627	Cox's Bazar	dog	vaccinated	stray	adult	male	healthy
May	28/05/2025	21.1649734	92.1368405	Cox's Bazar	dog	vaccinated	owned	adult	female	healthy
May	28/05/2025	21.1648312	92.1366639	Cox's Bazar	dog	vaccinated	owned	adult	female	healthy
May	28/05/2025	21.2065418	92.1563843	Cox's Bazar	dog	vaccinated	stray	adult	male	healthy
May	28/05/2025	21.2076254	92.1573795	Cox's Bazar	dog	vaccinated	stray	adult	female	healthy
May	28/05/2025	21.1651128	92.1352372	Cox's Bazar	dog	vaccinated	stray	adult	female	healthy
May	28/05/2025	21.1651157	92.1352249	Cox's Bazar	dog	vaccinated	stray	adult	male	healthy
May	28/05/2025	21.1912257	92.1345093	Cox's Bazar	dog	vaccinated	stray	adult	male	healthy
May	28/05/2025	21.1913717	92.13613	Cox's Bazar	dog	vaccinated	stray	adult	male	healthy
May	28/05/2025	21.191114	92.1390398	Cox's Bazar	dog	vaccinated	stray	adult	male	healthy
May	28/05/2025	21.191114	92.1390398	Cox's Bazar	dog	vaccinated	stray	adult	female	healthy
May	28/05/2025	21.191114	92.1390398	Cox's Bazar	dog	vaccinated	stray	adult	female	healthy
May	28/05/2025	21.191114	92.1390398	Cox's Bazar	dog	vaccinated	stray	adult	male	healthy
May	28/05/2025	21.191114	92.1390398	Cox's Bazar	dog	vaccinated	stray	adult	female	healthy
May	28/05/2025	21.1922273	92.1393467	Cox's Bazar	dog	vaccinated	stray	adult	male	healthy
May	28/05/2025	21.1922273	92.1393467	Cox's Bazar	dog	vaccinated	stray	adult	female	healthy
May	28/05/2025	21.1922273	92.1393467	Cox's Bazar	dog	vaccinated	stray	adult	female	healthy
May	28/05/2025	21.1922273	92.1393467	Cox's Bazar	dog	vaccinated	stray	adult	male	healthy
May	28/05/2025	21.191075	92.13645	Cox's Bazar	dog	vaccinated	stray	adult	male	healthy
May	28/05/2025	21.1915051	92.1367651	Cox's Bazar	dog	vaccinated	stray	adult	female	healthy
May	28/05/2025	21.1925601	92.1393528	Cox's Bazar	dog	vaccinated	stray	adult	female	healthy
May	28/05/2025	21.1925691	92.1393158	Cox's Bazar	dog	vaccinated	stray	puppy	male	healthy
May	28/05/2025	21.1925658	92.1393205	Cox's Bazar	dog	vaccinated	stray	puppy	male	healthy
May	28/05/2025	21.1931203	92.1386323	Cox's Bazar	dog	vaccinated	stray	adult	male	healthy
May	28/05/2025	21.1926268	92.1371985	Cox's Bazar	dog	vaccinated	stray	adult	female	healthy
May	28/05/2025	21.1932237	92.1387009	Cox's Bazar	dog	vaccinated	stray	adult	female	healthy
May	28/05/2025	21.1932897	92.1386104	Cox's Bazar	dog	vaccinated	stray	adult	male	healthy
May	28/05/2025	21.1927834	92.1392385	Cox's Bazar	dog	vaccinated	stray	adult	male	healthy
May	28/05/2025	21.1926532	92.1391912	Cox's Bazar	dog	vaccinated	stray	adult	male	healthy
May	28/05/2025	21.1926772	92.1391964	Cox's Bazar	dog	vaccinated	stray	adult	male	healthy
May	28/05/2025	21.1820762	92.1536726	Cox's Bazar	dog	vaccinated	owned	adult	male	healthy
May	28/05/2025	21.2164773	92.1588862	Cox's Bazar	dog	vaccinated	stray	adult	female	healthy
May	28/05/2025	21.161015	92.1432953	Cox's Bazar	dog	vaccinated	stray	adult	female	healthy
May	28/05/2025	21.193014	92.1449823	Cox's Bazar	dog	vaccinated	stray	adult	male	healthy
May	28/05/2025	21.1933495	92.1454472	Cox's Bazar	dog	vaccinated	stray	adult	female	healthy
May	28/05/2025	21.193303	92.1462059	Cox's Bazar	dog	vaccinated	owned	adult	male	healthy
May	28/05/2025	21.1993686	92.1469142	Cox's Bazar	dog	vaccinated	stray	adult	female	healthy
May	28/05/2025	21.1994835	92.1467171	Cox's Bazar	dog	vaccinated	stray	adult	male	healthy
May	28/05/2025	21.1995345	92.1468452	Cox's Bazar	dog	vaccinated	stray	adult	female	healthy
May	28/05/2025	21.1992905	92.1463135	Cox's Bazar	dog	vaccinated	stray	adult	male	healthy
May	28/05/2025	21.1964559	92.1463613	Cox's Bazar	dog	vaccinated	stray	adult	male	healthy
May	28/05/2025	21.1957954	92.1466049	Cox's Bazar	dog	vaccinated	stray	adult	female	healthy
May	28/05/2025	21.195806	92.1466347	Cox's Bazar	dog	vaccinated	stray	adult	female	healthy
May	28/05/2025	21.1959008	92.1466442	Cox's Bazar	dog	vaccinated	stray	adult	male	healthy
May	28/05/2025	21.1958966	92.1466682	Cox's Bazar	dog	vaccinated	stray	adult	female	healthy
May	28/05/2025	21.1954592	92.1465104	Cox's Bazar	dog	vaccinated	stray	adult	male	healthy
May	28/05/2025	21.195843	92.1479404	Cox's Bazar	dog	vaccinated	stray	adult	male	healthy
May	28/05/2025	21.1953718	92.1464085	Cox's Bazar	dog	vaccinated	stray	adult	female	healthy
May	28/05/2025	21.194949	92.1460205	Cox's Bazar	dog	vaccinated	stray	puppy	male	healthy
May	28/05/2025	21.194595	92.1458615	Cox's Bazar	dog	vaccinated	stray	adult	female	healthy
May	28/05/2025	21.1943081	92.1456005	Cox's Bazar	dog	vaccinated	owned	adult	female	healthy
May	28/05/2025	21.1944338	92.145789	Cox's Bazar	dog	vaccinated	stray	adult	male	healthy
May	28/05/2025	21.1951834	92.141188	Cox's Bazar	dog	vaccinated	stray	adult	female	healthy
May	28/05/2025	21.1937414	92.1465145	Cox's Bazar	dog	vaccinated	stray	adult	unknown	healthy
May	28/05/2025	21.1940985	92.1466788	Cox's Bazar	dog	vaccinated	stray	adult	male	healthy
May	28/05/2025	21.1951834	92.141188	Cox's Bazar	dog	vaccinated	stray	adult	female	healthy
May	28/05/2025	21.2099826	92.1583763	Cox's Bazar	dog	vaccinated	stray	adult	female	healthy
May	28/05/2025	21.1634739	92.1378746	Cox's Bazar	dog	vaccinated	stray	adult	male	healthy
May	28/05/2025	21.1644033	92.1366812	Cox's Bazar	dog	vaccinated	stray	adult	female	healthy
May	28/05/2025	21.1641529	92.1365805	Cox's Bazar	dog	vaccinated	stray	adult	female	healthy
May	28/05/2025	21.1641286	92.1366683	Cox's Bazar	dog	vaccinated	stray	adult	female	healthy
May	28/05/2025	21.1649663	92.1368969	Cox's Bazar	dog	vaccinated	stray	adult	female	healthy
May	28/05/2025	21.2106863	92.1647849	Cox's Bazar	dog	vaccinated	stray	adult	male	healthy
May	28/05/2025	21.2090823	92.1631743	Cox's Bazar	dog	vaccinated	stray	adult	female	healthy
May	28/05/2025	21.2089074	92.1639419	Cox's Bazar	dog	vaccinated	stray	adult	male	healthy
May	28/05/2025	21.2082585	92.1641048	Cox's Bazar	dog	vaccinated	owned	adult	female	healthy
May	28/05/2025	21.2081286	92.1650737	Cox's Bazar	dog	vaccinated	stray	adult	female	healthy
May	28/05/2025	21.2093293	92.1660763	Cox's Bazar	dog	vaccinated	owned	puppy	female	healthy
May	28/05/2025	21.2088776	92.1664549	Cox's Bazar	dog	vaccinated	stray	adult	female	healthy
May	28/05/2025	21.1929823	92.1404454	Cox's Bazar	dog	vaccinated	stray	adult	female	healthy
May	28/05/2025	21.1565484	92.1391116	Cox's Bazar	dog	vaccinated	stray	adult	female	healthy
May	28/05/2025	21.1563658	92.1398489	Cox's Bazar	dog	vaccinated	stray	adult	female	healthy
May	28/05/2025	21.1563909	92.1395399	Cox's Bazar	dog	vaccinated	stray	adult	female	healthy
May	28/05/2025	21.1563871	92.139487	Cox's Bazar	dog	vaccinated	stray	adult	female	healthy
May	28/05/2025	21.1565739	92.1391154	Cox's Bazar	dog	vaccinated	stray	adult	female	healthy
May	28/05/2025	21.156569	92.1390932	Cox's Bazar	dog	vaccinated	stray	adult	female	healthy
May	28/05/2025	21.1566946	92.1391737	Cox's Bazar	dog	vaccinated	stray	adult	male	healthy
May	28/05/2025	21.1568216	92.1392029	Cox's Bazar	dog	vaccinated	stray	adult	male	healthy
May	28/05/2025	21.158598	92.1390656	Cox's Bazar	dog	vaccinated	stray	adult	male	healthy
May	28/05/2025	21.1605609	92.1384028	Cox's Bazar	dog	vaccinated	stray	adult	male	healthy
May	28/05/2025	21.1602392	92.1400575	Cox's Bazar	dog	vaccinated	stray	adult	male	healthy
May	28/05/2025	21.1577833	92.1409067	Cox's Bazar	dog	vaccinated	stray	adult	male	healthy
May	28/05/2025	21.1578333	92.1408584	Cox's Bazar	dog	vaccinated	stray	adult	male	healthy
May	28/05/2025	21.1565789	92.1417788	Cox's Bazar	dog	vaccinated	stray	adult	male	healthy
May	28/05/2025	21.1566363	92.1421854	Cox's Bazar	dog	vaccinated	stray	adult	male	healthy
May	28/05/2025	21.1566767	92.1421503	Cox's Bazar	dog	vaccinated	stray	puppy	female	healthy
May	28/05/2025	21.1566757	92.1422429	Cox's Bazar	dog	vaccinated	stray	puppy	male	healthy
May	28/05/2025	21.15687	92.1423333	Cox's Bazar	dog	vaccinated	stray	puppy	male	healthy
May	28/05/2025	21.1943325	92.1330093	Cox's Bazar	dog	vaccinated	stray	adult	female	healthy
May	28/05/2025	21.1942322	92.1329685	Cox's Bazar	dog	vaccinated	stray	adult	female	healthy
May	28/05/2025	21.1942596	92.1329604	Cox's Bazar	dog	vaccinated	stray	adult	male	healthy
May	28/05/2025	21.1958126	92.1356462	Cox's Bazar	dog	vaccinated	stray	adult	female	healthy
May	28/05/2025	21.195816399999998	92.1356679	Cox's Bazar	dog	vaccinated	stray	adult	female	healthy
May	28/05/2025	21.1958158	92.1356425	Cox's Bazar	dog	vaccinated	stray	adult	male	healthy
May	28/05/2025	21.1953801	92.1367735	Cox's Bazar	dog	vaccinated	stray	adult	female	healthy
May	28/05/2025	21.1952591	92.1365542	Cox's Bazar	dog	vaccinated	stray	adult	male	healthy
May	28/05/2025	21.1931313	92.135206	Cox's Bazar	dog	vaccinated	owned	adult	male	healthy
May	28/05/2025	21.1909733	92.14245	Cox's Bazar	dog	vaccinated	stray	adult	female	healthy
May	28/05/2025	21.1917567	92.1395333	Cox's Bazar	dog	vaccinated	stray	adult	female	healthy
May	28/05/2025	21.1917883	92.13944	Cox's Bazar	dog	vaccinated	stray	puppy	female	healthy
May	28/05/2025	21.191815	92.1393317	Cox's Bazar	dog	vaccinated	stray	puppy	male	healthy
May	28/05/2025	21.191815	92.1393317	Cox's Bazar	dog	vaccinated	stray	puppy	male	healthy
May	28/05/2025	21.191815	92.1393317	Cox's Bazar	dog	vaccinated	stray	adult	female	healthy
May	28/05/2025	21.191815	92.1393317	Cox's Bazar	dog	vaccinated	stray	adult	female	healthy
May	28/05/2025	21.1934153	92.1372508	Cox's Bazar	dog	vaccinated	stray	adult	male	healthy
May	28/05/2025	21.1931992	92.1373001	Cox's Bazar	dog	vaccinated	stray	adult	male	healthy
May	28/05/2025	21.194345	92.13481	Cox's Bazar	dog	vaccinated	stray	adult	male	healthy
May	28/05/2025	21.1954917	92.1347017	Cox's Bazar	dog	vaccinated	stray	adult	male	healthy
May	28/05/2025	21.1954917	92.1347017	Cox's Bazar	dog	vaccinated	stray	adult	male	healthy
May	28/05/2025	21.1644951	92.1394121	Cox's Bazar	dog	vaccinated	stray	adult	male	healthy
May	28/05/2025	21.1644723	92.1394201	Cox's Bazar	dog	vaccinated	stray	adult	female	healthy
May	28/05/2025	21.2102802	92.1583973	Cox's Bazar	dog	vaccinated	stray	adult	female	healthy
May	28/05/2025	21.16705	92.1411334	Cox's Bazar	dog	vaccinated	stray	adult	female	healthy
May	28/05/2025	21.1651712	92.1395743	Cox's Bazar	dog	vaccinated	stray	adult	male	healthy
May	28/05/2025	21.1661278	92.1417646	Cox's Bazar	dog	vaccinated	stray	adult	female	healthy
May	28/05/2025	21.1790069	92.1540798	Cox's Bazar	dog	vaccinated	stray	adult	female	healthy
May	28/05/2025	21.1851319	92.1415569	Cox's Bazar	dog	vaccinated	stray	adult	male	healthy
May	28/05/2025	21.1850284	92.1414544	Cox's Bazar	dog	vaccinated	stray	adult	female	healthy
May	28/05/2025	21.1851767	92.1415926	Cox's Bazar	dog	vaccinated	stray	adult	male	healthy
May	28/05/2025	21.1848487	92.1424089	Cox's Bazar	dog	vaccinated	stray	adult	male	healthy
May	28/05/2025	21.1899735	92.1408811	Cox's Bazar	dog	vaccinated	stray	adult	male	healthy
May	28/05/2025	21.1826234	92.1443434	Cox's Bazar	dog	vaccinated	stray	adult	female	healthy
May	28/05/2025	21.1826365	92.1443308	Cox's Bazar	dog	vaccinated	stray	adult	male	healthy
May	28/05/2025	21.1599475	92.1381067	Cox's Bazar	dog	vaccinated	stray	adult	female	healthy
May	28/05/2025	21.1925417	92.136385	Cox's Bazar	dog	vaccinated	stray	adult	male	healthy
May	28/05/2025	21.1898883	92.1433833	Cox's Bazar	dog	vaccinated	stray	adult	male	healthy
May	28/05/2025	21.195129	92.1329028	Cox's Bazar	dog	vaccinated	owned	adult	male	healthy
May	28/05/2025	21.1924201	92.1395824	Cox's Bazar	dog	vaccinated	stray	adult	female	healthy
May	28/05/2025	21.1867333	92.1551733	Cox's Bazar	dog	vaccinated	stray	adult	female	healthy
May	28/05/2025	21.1853784	92.1558201	Cox's Bazar	dog	vaccinated	stray	puppy	male	healthy
May	28/05/2025	21.183696	92.1581569	Cox's Bazar	dog	vaccinated	stray	adult	male	healthy
May	28/05/2025	21.181349	92.1580914	Cox's Bazar	dog	vaccinated	stray	adult	female	healthy
May	28/05/2025	21.2028746	92.1582598	Cox's Bazar	dog	vaccinated	stray	adult	male	healthy
May	28/05/2025	21.2024483	92.1584833	Cox's Bazar	dog	vaccinated	stray	adult	male	healthy
May	28/05/2025	21.202845	92.1537728	Cox's Bazar	dog	vaccinated	stray	adult	female	healthy
May	28/05/2025	21.2141066	92.1639569	Cox's Bazar	dog	vaccinated	stray	puppy	female	healthy
May	28/05/2025	21.2140814	92.1639655	Cox's Bazar	dog	vaccinated	stray	adult	male	healthy
May	28/05/2025	21.2120108	92.163684	Cox's Bazar	dog	vaccinated	stray	puppy	female	healthy
May	28/05/2025	21.2110777	92.1631086	Cox's Bazar	dog	vaccinated	stray	adult	male	healthy
May	28/05/2025	21.1780229	92.1488368	Cox's Bazar	dog	vaccinated	stray	adult	female	healthy
May	28/05/2025	21.1785855	92.1486914	Cox's Bazar	dog	vaccinated	stray	adult	male	healthy
May	28/05/2025	21.1786237	92.1487477	Cox's Bazar	dog	vaccinated	stray	adult	female	healthy
May	28/05/2025	21.1784748	92.1483148	Cox's Bazar	dog	vaccinated	stray	adult	male	healthy
May	28/05/2025	21.1797028	92.1473016	Cox's Bazar	dog	vaccinated	stray	adult	male	healthy
May	28/05/2025	21.1810717	92.146706	Cox's Bazar	dog	vaccinated	stray	adult	male	healthy
May	28/05/2025	21.1810683	92.1457982	Cox's Bazar	dog	vaccinated	stray	adult	male	healthy
May	28/05/2025	21.1810557	92.145828	Cox's Bazar	dog	vaccinated	stray	adult	male	healthy
May	28/05/2025	21.2063024	92.1619374	Cox's Bazar	dog	vaccinated	stray	adult	female	healthy
May	28/05/2025	21.2058139	92.1617368	Cox's Bazar	dog	vaccinated	owned	adult	male	healthy
May	28/05/2025	21.2068289	92.1623494	Cox's Bazar	dog	vaccinated	stray	adult	male	healthy
May	28/05/2025	21.2069504	92.163901	Cox's Bazar	dog	vaccinated	owned	adult	male	healthy
May	28/05/2025	21.2068048	92.1649742	Cox's Bazar	dog	vaccinated	stray	adult	male	healthy
May	28/05/2025	21.2073543	92.1627114	Cox's Bazar	dog	vaccinated	stray	adult	female	healthy
May	28/05/2025	21.2073489	92.1628187	Cox's Bazar	dog	vaccinated	stray	adult	male	healthy
May	28/05/2025	21.2075098	92.1612708	Cox's Bazar	dog	vaccinated	stray	adult	male	healthy
May	28/05/2025	21.2070605	92.1618872	Cox's Bazar	dog	vaccinated	stray	adult	female	healthy
May	28/05/2025	21.2071174	92.1619186	Cox's Bazar	dog	vaccinated	stray	adult	male	healthy
May	28/05/2025	21.2069619	92.1627008	Cox's Bazar	dog	vaccinated	stray	adult	female	healthy
May	28/05/2025	21.2074689	92.1626785	Cox's Bazar	dog	vaccinated	stray	adult	male	healthy
May	28/05/2025	21.2075052	92.1626763	Cox's Bazar	dog	vaccinated	stray	adult	female	healthy
May	28/05/2025	21.207895100000002	92.1627012	Cox's Bazar	dog	vaccinated	stray	adult	female	healthy
May	28/05/2025	21.2078479	92.1627423	Cox's Bazar	dog	vaccinated	stray	adult	male	healthy
May	28/05/2025	21.2077913	92.1628037	Cox's Bazar	dog	vaccinated	stray	adult	male	healthy
May	28/05/2025	21.2076671	92.1626972	Cox's Bazar	dog	vaccinated	stray	adult	male	healthy
May	28/05/2025	21.2078171	92.1627036	Cox's Bazar	dog	vaccinated	stray	adult	female	healthy
May	28/05/2025	21.1925489	92.1398707	Cox's Bazar	dog	vaccinated	stray	adult	male	healthy
May	28/05/2025	21.2060107	92.1703624	Cox's Bazar	dog	vaccinated	stray	adult	male	healthy
May	28/05/2025	21.2048113	92.1704431	Cox's Bazar	dog	vaccinated	owned	adult	female	healthy
May	28/05/2025	21.2037277	92.1701093	Cox's Bazar	dog	vaccinated	owned	adult	female	healthy
May	28/05/2025	21.2037275	92.1701412	Cox's Bazar	dog	vaccinated	owned	adult	female	healthy
May	28/05/2025	21.2037125	92.1698573	Cox's Bazar	dog	vaccinated	owned	adult	female	healthy
May	28/05/2025	21.2037131	92.1698668	Cox's Bazar	dog	vaccinated	owned	adult	female	healthy
May	28/05/2025	21.2037112	92.1698736	Cox's Bazar	dog	vaccinated	owned	adult	female	healthy
May	28/05/2025	21.2037126	92.1698899	Cox's Bazar	dog	vaccinated	owned	adult	female	healthy
May	28/05/2025	21.2037036	92.1699097	Cox's Bazar	dog	vaccinated	owned	adult	male	healthy
May	28/05/2025	21.2036784	92.1699489	Cox's Bazar	dog	vaccinated	owned	adult	male	healthy
May	28/05/2025	21.2052072	92.1679836	Cox's Bazar	dog	vaccinated	stray	adult	female	healthy
May	28/05/2025	21.1610958	92.1514323	Cox's Bazar	dog	vaccinated	owned	adult	male	healthy
May	28/05/2025	21.1610085	92.1511062	Cox's Bazar	dog	vaccinated	owned	puppy	female	healthy
May	28/05/2025	21.1946079	92.1345624	Cox's Bazar	dog	vaccinated	stray	adult	female	healthy
May	28/05/2025	21.1933467	92.1334233	Cox's Bazar	dog	vaccinated	stray	adult	male	healthy
May	28/05/2025	21.1818217	92.1497267	Cox's Bazar	dog	vaccinated	stray	adult	male	healthy
May	28/05/2025	21.1818333	92.1497333	Cox's Bazar	dog	vaccinated	stray	adult	female	healthy
May	28/05/2025	21.1843367	92.1472233	Cox's Bazar	dog	vaccinated	stray	adult	male	healthy
May	28/05/2025	21.1829749	92.1486852	Cox's Bazar	dog	vaccinated	stray	adult	male	healthy
May	28/05/2025	21.18397	92.1482567	Cox's Bazar	dog	vaccinated	stray	adult	female	healthy
May	28/05/2025	21.1839676	92.1482511	Cox's Bazar	dog	vaccinated	stray	adult	female	healthy
May	28/05/2025	21.1839883	92.1482567	Cox's Bazar	dog	vaccinated	stray	adult	female	healthy
May	28/05/2025	21.1841141	92.1480745	Cox's Bazar	dog	vaccinated	stray	adult	male	healthy
May	28/05/2025	21.1839133	92.1479667	Cox's Bazar	dog	vaccinated	stray	adult	male	healthy
May	28/05/2025	21.184345	92.1509317	Cox's Bazar	dog	vaccinated	stray	adult	female	healthy
May	28/05/2025	21.1929183	92.1332017	Cox's Bazar	dog	vaccinated	stray	adult	female	healthy
May	28/05/2025	21.161107	92.1514474	Cox's Bazar	dog	vaccinated	owned	puppy	female	healthy
May	28/05/2025	21.1611137	92.1514574	Cox's Bazar	dog	vaccinated	owned	adult	female	healthy
May	28/05/2025	21.1610938	92.1514331	Cox's Bazar	dog	vaccinated	owned	adult	male	healthy
May	28/05/2025	21.1881444	92.1586107	Cox's Bazar	dog	vaccinated	stray	adult	male	healthy
May	28/05/2025	21.1881128	92.1519933	Cox's Bazar	dog	vaccinated	stray	adult	female	healthy
May	28/05/2025	21.187965	92.1520283	Cox's Bazar	dog	vaccinated	stray	adult	male	healthy
May	28/05/2025	21.1941301	92.1654379	Cox's Bazar	dog	vaccinated	stray	adult	male	healthy
May	28/05/2025	21.1900426	92.1648257	Cox's Bazar	dog	vaccinated	stray	puppy	male	healthy
May	28/05/2025	21.2029303	92.165105	Cox's Bazar	dog	vaccinated	stray	adult	female	healthy
May	28/05/2025	21.1968031	92.1662342	Cox's Bazar	dog	vaccinated	owned	adult	male	healthy
May	28/05/2025	21.1961988	92.1685014	Cox's Bazar	dog	vaccinated	stray	adult	male	healthy
May	28/05/2025	21.1956401	92.1673704	Cox's Bazar	dog	vaccinated	owned	puppy	male	healthy
May	28/05/2025	21.1961741	92.1674896	Cox's Bazar	dog	vaccinated	stray	adult	male	healthy
May	28/05/2025	21.1925997	92.1393467	Cox's Bazar	dog	vaccinated	stray	adult	female	healthy
May	28/05/2025	21.1925997	92.1393467	Cox's Bazar	dog	vaccinated	stray	puppy	male	healthy
May	28/05/2025	21.19676	92.13166	Cox's Bazar	dog	vaccinated	stray	adult	female	healthy
May	28/05/2025	21.1924856	92.1361019	Cox's Bazar	dog	vaccinated	stray	adult	male	healthy
May	28/05/2025	21.192422	92.1361328	Cox's Bazar	dog	vaccinated	stray	adult	female	healthy
May	28/05/2025	21.1924001	92.1359751	Cox's Bazar	dog	vaccinated	stray	adult	male	healthy
May	28/05/2025	21.1974383	92.1515917	Cox's Bazar	dog	vaccinated	stray	adult	female	healthy
May	28/05/2025	21.1942084	92.1484832	Cox's Bazar	dog	vaccinated	stray	adult	male	healthy
May	28/05/2025	21.1942378	92.1484042	Cox's Bazar	dog	vaccinated	stray	adult	female	healthy
May	28/05/2025	21.1926733	92.1516612	Cox's Bazar	dog	vaccinated	stray	adult	male	healthy
May	28/05/2025	21.1937673	92.1333501	Cox's Bazar	dog	vaccinated	stray	adult	male	healthy
May	28/05/2025	21.1939605	92.1331406	Cox's Bazar	dog	vaccinated	stray	adult	female	healthy
May	28/05/2025	21.1953213	92.1339495	Cox's Bazar	dog	vaccinated	stray	adult	female	healthy
May	28/05/2025	21.195235	92.13395	Cox's Bazar	dog	vaccinated	stray	adult	male	healthy
May	28/05/2025	21.1958126	92.1355556	Cox's Bazar	dog	vaccinated	stray	adult	male	healthy
May	28/05/2025	21.1961615	92.1366338	Cox's Bazar	dog	vaccinated	stray	adult	male	healthy
May	28/05/2025	21.2131709	92.1576768	Cox's Bazar	dog	vaccinated	stray	adult	male	healthy
May	28/05/2025	21.2112846	92.1572503	Cox's Bazar	dog	vaccinated	stray	adult	male	healthy
May	28/05/2025	21.2091031	92.1598605	Cox's Bazar	dog	vaccinated	stray	adult	male	healthy
May	28/05/2025	21.2092338	92.1554163	Cox's Bazar	dog	vaccinated	stray	adult	female	healthy
May	28/05/2025	21.2099208	92.1537728	Cox's Bazar	dog	vaccinated	stray	adult	male	healthy
May	28/05/2025	21.1777617	92.1507633	Cox's Bazar	dog	vaccinated	stray	adult	female	healthy
May	28/05/2025	21.1923704	92.1359521	Cox's Bazar	dog	vaccinated	stray	adult	female	healthy
May	28/05/2025	21.1923729	92.1359555	Cox's Bazar	dog	vaccinated	stray	puppy	male	healthy
May	28/05/2025	21.1923828	92.1359569	Cox's Bazar	dog	vaccinated	stray	puppy	female	healthy
May	28/05/2025	21.1924108	92.1359967	Cox's Bazar	dog	vaccinated	stray	puppy	male	healthy
May	28/05/2025	21.2074113	92.1605443	Cox's Bazar	dog	vaccinated	stray	adult	female	healthy
May	28/05/2025	21.2066029	92.1604401	Cox's Bazar	dog	vaccinated	stray	adult	male	healthy
May	28/05/2025	21.1994465	92.1574568	Cox's Bazar	dog	vaccinated	stray	puppy	male	healthy
May	28/05/2025	21.20291	92.1584796	Cox's Bazar	dog	vaccinated	stray	adult	male	healthy
May	28/05/2025	21.1809019	92.1579683	Cox's Bazar	dog	vaccinated	stray	adult	male	healthy
May	28/05/2025	21.1815622	92.157758	Cox's Bazar	dog	vaccinated	stray	adult	male	healthy
May	28/05/2025	21.1824359	92.1540775	Cox's Bazar	dog	vaccinated	stray	adult	male	healthy
May	28/05/2025	21.1834553	92.156163	Cox's Bazar	dog	vaccinated	stray	adult	male	healthy
May	28/05/2025	21.1816954	92.1560386	Cox's Bazar	dog	vaccinated	stray	adult	male	healthy
May	28/05/2025	21.1800135	92.1571074	Cox's Bazar	dog	vaccinated			male	healthy
May	28/05/2025	21.1800637	92.1570904	Cox's Bazar	dog	vaccinated	stray	puppy	unknown	healthy
May	28/05/2025	21.1800962	92.1570851	Cox's Bazar	dog	vaccinated	stray	adult	female	healthy
May	28/05/2025	21.1804348	92.1569334	Cox's Bazar	dog	vaccinated	stray	puppy	male	healthy
May	28/05/2025	21.196492	92.1322464	Cox's Bazar	dog	vaccinated	stray	adult	male	healthy
May	28/05/2025	21.197374	92.13215	Cox's Bazar	dog	vaccinated	stray	adult	male	healthy
May	28/05/2025	21.1984766	92.1313241	Cox's Bazar	dog	vaccinated	stray	adult	female	healthy
May	28/05/2025	21.1984492	92.1312092	Cox's Bazar	dog	vaccinated	stray	adult	female	healthy
May	28/05/2025	21.198105	92.1307819	Cox's Bazar	dog	vaccinated	owned	adult	male	healthy
May	28/05/2025	21.1974254	92.1310726	Cox's Bazar	dog	vaccinated	stray	adult	male	healthy
May	28/05/2025	21.1959248	92.1477331	Cox's Bazar	dog	vaccinated	stray	adult	male	healthy
May	28/05/2025	21.1959381	92.1477343	Cox's Bazar	dog	vaccinated	stray	adult	male	healthy
May	28/05/2025	21.1959371	92.1477376	Cox's Bazar	dog	vaccinated	stray	adult	female	healthy
May	28/05/2025	21.1983539	92.1466193	Cox's Bazar	dog	vaccinated	stray	adult	male	healthy
May	28/05/2025	21.1982566	92.1464173	Cox's Bazar	dog	vaccinated	stray	puppy	female	healthy
May	28/05/2025	21.197774	92.1456356	Cox's Bazar	dog	vaccinated	stray	adult	male	healthy
May	28/05/2025	21.197885	92.145351	Cox's Bazar	dog	vaccinated	stray	adult	male	healthy
May	28/05/2025	21.1974279	92.1448309	Cox's Bazar	dog	vaccinated	stray	adult	male	healthy
May	28/05/2025	21.1962324	92.1446665	Cox's Bazar	dog	vaccinated	stray	adult	male	healthy
May	28/05/2025	21.1962395	92.1446619	Cox's Bazar	dog	vaccinated	stray	adult	female	healthy
May	28/05/2025	21.1962309	92.1446574	Cox's Bazar	dog	vaccinated	stray	adult	male	healthy
May	28/05/2025	21.1823897	92.1516239	Cox's Bazar	dog	vaccinated	stray	adult	male	healthy
May	28/05/2025	21.1945934	92.1434559	Cox's Bazar	dog	vaccinated	stray	adult	female	healthy
May	28/05/2025	21.1942813	92.1418663	Cox's Bazar	dog	vaccinated	stray	adult	male	healthy
May	28/05/2025	21.1942702	92.1418769	Cox's Bazar	dog	vaccinated	stray	puppy	male	healthy
May	28/05/2025	21.1942638	92.1418772	Cox's Bazar	dog	vaccinated	stray	puppy	female	healthy
May	28/05/2025	21.1942594	92.1418743	Cox's Bazar	dog	vaccinated	stray	adult	male	healthy
May	28/05/2025	21.1942553	92.1418689	Cox's Bazar	dog	vaccinated	stray	adult	male	healthy
May	28/05/2025	21.1942584	92.1418688	Cox's Bazar	dog	vaccinated	stray	adult	male	healthy
May	28/05/2025	21.1942562	92.1418652	Cox's Bazar	dog	vaccinated	stray	adult	female	healthy
May	28/05/2025	21.19248	92.1424499	Cox's Bazar	dog	vaccinated	stray	adult	male	healthy
May	28/05/2025	21.192465	92.1424532	Cox's Bazar	dog	vaccinated	stray	adult	female	healthy
May	28/05/2025	21.1924632	92.142459	Cox's Bazar	dog	vaccinated	stray	adult	male	healthy
May	28/05/2025	21.20235116	92.14721402	Cox's Bazar	dog	vaccinated	stray	adult	female	healthy
May	29/05/2025	21.1958418	92.1375134	Cox's Bazar	dog	vaccinated	stray	adult	male	healthy
May	29/05/2025	21.1971078	92.1368927	Cox's Bazar	dog	vaccinated	stray	adult	male	healthy
May	29/05/2025	21.191114	92.1390398	Cox's Bazar	dog	vaccinated	stray	adult	male	healthy
May	29/05/2025	21.1900767	92.1530183	Cox's Bazar	dog	vaccinated	stray	adult	male	healthy
May	29/05/2025	21.1800046	92.1540832	Cox's Bazar	dog	vaccinated	stray	adult	female	healthy
May	29/05/2025	21.1763307	92.1389841	Cox's Bazar	dog	vaccinated	stray	adult	male	healthy
May	29/05/2025	21.1771267	92.13767	Cox's Bazar	dog	vaccinated	stray	adult	female	healthy
May	29/05/2025	21.1784214	92.1432028	Cox's Bazar	dog	vaccinated	stray	adult	male	healthy
May	29/05/2025	21.17535	92.1424733	Cox's Bazar	dog	vaccinated	stray	adult	female	healthy
May	29/05/2025	21.1749364	92.1426247	Cox's Bazar	dog	vaccinated	stray	adult	female	healthy
May	29/05/2025	21.175208	92.1422073	Cox's Bazar	dog	vaccinated	stray	adult	male	healthy
May	29/05/2025	21.2053763	92.1603999	Cox's Bazar	dog	vaccinated	stray	adult	female	healthy
May	29/05/2025	21.2063817	92.1605064	Cox's Bazar	dog	vaccinated	stray	adult	male	healthy
May	29/05/2025	21.207117	92.1604609	Cox's Bazar	dog	vaccinated	stray	adult	male	healthy
May	29/05/2025	21.1923104	92.1356027	Cox's Bazar	dog	vaccinated	stray	adult	male	healthy
May	29/05/2025	21.1921718	92.1355333	Cox's Bazar	dog	vaccinated	stray	adult	female	healthy
May	29/05/2025	21.1924941	92.1368526	Cox's Bazar	dog	vaccinated	stray	adult	female	healthy
May	29/05/2025	21.1935036	92.1335277	Cox's Bazar	dog	vaccinated	stray	adult	male	healthy
May	29/05/2025	21.197673	92.1603241	Cox's Bazar	dog	vaccinated	stray	adult	male	healthy
May	29/05/2025	21.1979495	92.161348	Cox's Bazar	dog	vaccinated	owned	adult	female	healthy
May	29/05/2025	21.197607	92.1626052	Cox's Bazar	dog	vaccinated	stray	adult	male	healthy
May	29/05/2025	21.1921295	92.1417945	Cox's Bazar	dog	vaccinated	stray	adult	male	healthy
May	29/05/2025	21.2134493	92.1440201	Cox's Bazar	dog	vaccinated	stray	adult	female	healthy
May	29/05/2025	21.2133391	92.1439605	Cox's Bazar	dog	vaccinated	stray	adult	male	healthy
May	29/05/2025	21.1955095	92.1347012	Cox's Bazar	dog	vaccinated	stray	adult	female	healthy
May	29/05/2025	21.1919941	92.14831	Cox's Bazar	dog	vaccinated	stray	adult	female	healthy
May	29/05/2025	21.2048174	92.1604583	Cox's Bazar	dog	vaccinated	stray	adult	male	healthy
May	29/05/2025	21.205083	92.1618233	Cox's Bazar	dog	vaccinated	stray	adult	female	healthy
May	29/05/2025	21.2057543	92.1617757	Cox's Bazar	dog	vaccinated	stray	adult	male	healthy
May	29/05/2025	21.2063494	92.1615206	Cox's Bazar	dog	vaccinated	stray	adult	female	healthy
May	29/05/2025	21.2067391	92.1616203	Cox's Bazar	dog	vaccinated	stray	adult	male	healthy
May	29/05/2025	21.1606869	92.1376348	Cox's Bazar	dog	vaccinated	stray	adult	male	healthy
May	29/05/2025	21.1606725	92.137863	Cox's Bazar	dog	vaccinated	stray	adult	female	healthy
May	29/05/2025	21.1597183	92.1381488	Cox's Bazar	dog	vaccinated	stray	adult	male	healthy
May	29/05/2025	21.1598191	92.1381328	Cox's Bazar	dog	vaccinated	stray	adult	male	healthy
May	29/05/2025	21.1592162	92.1387704	Cox's Bazar	dog	vaccinated	stray	adult	male	healthy
May	29/05/2025	21.1878631	92.1460596	Cox's Bazar	dog	vaccinated	stray	puppy	male	healthy
May	29/05/2025	21.2022571	92.1683789	Cox's Bazar	dog	vaccinated	stray	adult	female	healthy
May	29/05/2025	21.2025719	92.1702748	Cox's Bazar	dog	vaccinated	stray	adult	male	healthy
May	29/05/2025	21.2008926	92.1451988	Cox's Bazar	dog	vaccinated	stray	adult	male	healthy
May	29/05/2025	21.2019003	92.1472433	Cox's Bazar	dog	vaccinated	stray	adult	female	healthy
May	29/05/2025	21.1993552	92.1446553	Cox's Bazar	dog	vaccinated	stray	adult	female	healthy
May	29/05/2025	21.1982233	92.144689	Cox's Bazar	dog	vaccinated	stray	adult	female	healthy
May	29/05/2025	21.1971203	92.1460298	Cox's Bazar	dog	vaccinated	stray	adult	female	healthy
May	29/05/2025	21.1962161	92.146446	Cox's Bazar	dog	vaccinated	stray	adult	female	healthy
May	29/05/2025	21.1958073	92.1467531	Cox's Bazar	dog	vaccinated	stray	adult	female	healthy
May	29/05/2025	21.1938569	92.1484514	Cox's Bazar	dog	vaccinated	stray	adult	male	healthy
May	29/05/2025	21.1937949	92.1486025	Cox's Bazar	dog	vaccinated	stray	adult	male	healthy
May	29/05/2025	21.2029305	92.1470195	Cox's Bazar	dog	vaccinated	stray	adult	male	healthy
May	29/05/2025	21.1971725	92.1322809	Cox's Bazar	dog	vaccinated	stray	adult	female	healthy
May	29/05/2025	21.1925997	92.1393467	Cox's Bazar	dog	vaccinated	stray	adult	male	healthy
May	29/05/2025	21.1938962	92.1352657	Cox's Bazar	dog	vaccinated	stray	adult	male	healthy
May	29/05/2025	21.195165	92.1611619	Cox's Bazar	dog	vaccinated	owned	adult	male	healthy
May	29/05/2025	21.1971186	92.1612524	Cox's Bazar	dog	vaccinated	owned	puppy	female	healthy
May	29/05/2025	21.1969224	92.1620313	Cox's Bazar	dog	vaccinated	stray	adult	male	healthy
May	29/05/2025	21.196806	92.1619395	Cox's Bazar	dog	vaccinated	owned	puppy	male	healthy
May	29/05/2025	21.1970193	92.1608038	Cox's Bazar	dog	vaccinated	owned	adult	male	healthy
May	29/05/2025	21.1941901	92.1615454	Cox's Bazar	dog	vaccinated	owned	adult	male	healthy
May	29/05/2025	21.1967804	92.1621388	Cox's Bazar	dog	vaccinated	owned	adult	male	healthy
May	29/05/2025	21.1979562	92.161359	Cox's Bazar	dog	vaccinated	stray	puppy	male	healthy
May	29/05/2025	21.2091526	92.1556147	Cox's Bazar	dog	vaccinated	stray	puppy	unknown	healthy
May	29/05/2025	21.1918001	92.139883	Cox's Bazar	dog	vaccinated	stray	adult	female	healthy
May	29/05/2025	21.1918127	92.1399106	Cox's Bazar	dog	vaccinated	stray	adult	female	healthy
May	29/05/2025	21.2107453	92.1462438	Cox's Bazar	dog	vaccinated	stray	adult	male	healthy
May	29/05/2025	21.2142269	92.1442975	Cox's Bazar	dog	vaccinated	stray	adult	female	healthy
May	29/05/2025	21.1899169	92.1382824	Cox's Bazar	dog	vaccinated	stray	adult	male	healthy
May	29/05/2025	21.1901517	92.138254	Cox's Bazar	dog	vaccinated	stray	adult	male	healthy
May	29/05/2025	21.1699868	92.1548352	Cox's Bazar	dog	vaccinated	stray	adult	male	healthy
May	29/05/2025	21.1722146	92.1444683	Cox's Bazar	dog	vaccinated	stray	adult	male	healthy
May	29/05/2025	21.1719379	92.1476319	Cox's Bazar	dog	vaccinated	stray	adult	male	healthy
May	29/05/2025	21.1719276	92.1475965	Cox's Bazar	dog	vaccinated	stray	adult	female	healthy
May	29/05/2025	21.1709577	92.1467382	Cox's Bazar	dog	vaccinated	owned	adult	male	healthy
May	29/05/2025	21.1702592	92.1463687	Cox's Bazar	dog	vaccinated	stray	adult	male	healthy
May	29/05/2025	21.1689736	92.146343	Cox's Bazar	dog	vaccinated	stray	adult	male	healthy
May	29/05/2025	21.2005289	92.1596607	Cox's Bazar	dog	vaccinated	stray	adult	female	healthy
May	29/05/2025	21.201509	92.1393927	Cox's Bazar	dog	vaccinated	stray	adult	male	healthy
May	29/05/2025	21.2015074	92.1402142	Cox's Bazar	dog	vaccinated	stray	adult	female	healthy
May	29/05/2025	21.2014987	92.140232	Cox's Bazar	dog	vaccinated	stray	adult	male	healthy
May	29/05/2025	21.2015112	92.141161	Cox's Bazar	dog	vaccinated	stray	adult	male	healthy
May	29/05/2025	21.2016155	92.141946	Cox's Bazar	dog	vaccinated	stray	adult	male	healthy
May	29/05/2025	21.1998658	92.1441273	Cox's Bazar	dog	vaccinated	stray	adult	female	healthy
May	29/05/2025	21.1998676	92.1441267	Cox's Bazar	dog	vaccinated	stray	adult	male	healthy
May	29/05/2025	21.1989023	92.1429555	Cox's Bazar	dog	vaccinated	stray	adult	male	healthy
May	29/05/2025	21.1988932	92.1429523	Cox's Bazar	dog	vaccinated	stray	adult	female	healthy
May	29/05/2025	21.1988829	92.142949	Cox's Bazar	dog	vaccinated	stray	adult	female	healthy
May	29/05/2025	21.1990866	92.1436782	Cox's Bazar	dog	vaccinated	stray	adult	male	healthy
May	29/05/2025	21.1991185	92.1436981	Cox's Bazar	dog	vaccinated	stray	adult	female	healthy
May	29/05/2025	21.1992851	92.1439904	Cox's Bazar	dog	vaccinated	stray	adult	male	healthy
May	29/05/2025	21.1898661	92.1382438	Cox's Bazar	dog	vaccinated	stray	adult	male	healthy
May	29/05/2025	21.2002	92.1568909	Cox's Bazar	dog	vaccinated	stray	adult	male	healthy
May	29/05/2025	21.200498	92.1595979	Cox's Bazar	dog	vaccinated	stray	adult	male	healthy
May	29/05/2025	21.2003892	92.159495	Cox's Bazar	dog	vaccinated	stray	adult	female	healthy
May	29/05/2025	21.2003207	92.1595508	Cox's Bazar	dog	vaccinated	stray	adult	female	healthy
May	29/05/2025	21.209417	92.1554009	Cox's Bazar	dog	vaccinated	owned	adult	male	healthy
May	29/05/2025	21.1889357	92.1346179	Cox's Bazar	dog	vaccinated	stray	adult	male	healthy
May	29/05/2025	21.1890776	92.1351953	Cox's Bazar	dog	vaccinated	stray	adult	female	healthy
May	29/05/2025	21.1894952	92.1482572	Cox's Bazar	dog	vaccinated	stray	adult	male	healthy
May	29/05/2025	21.1895283	92.1481268	Cox's Bazar	dog	vaccinated	stray	adult	male	healthy
May	29/05/2025	21.1901836	92.1570525	Cox's Bazar	dog	vaccinated	stray	adult	male	healthy
May	29/05/2025	21.2076785	92.1628673	Cox's Bazar	dog	vaccinated	stray	adult	female	healthy
May	29/05/2025	21.2076042	92.1627777	Cox's Bazar	dog	vaccinated	stray	adult	male	healthy
May	29/05/2025	21.2070459	92.1605538	Cox's Bazar	dog	vaccinated	stray	adult	female	healthy
May	29/05/2025	21.2041255	92.1601489	Cox's Bazar	dog	vaccinated	stray	adult	female	healthy
May	29/05/2025	21.2054685	92.159808	Cox's Bazar	dog	vaccinated	stray	adult	female	healthy
May	29/05/2025	21.2064489	92.1600667	Cox's Bazar	dog	vaccinated	stray	adult	female	healthy
May	29/05/2025	21.2061541	92.16301	Cox's Bazar	dog	vaccinated	stray	adult	male	healthy
May	29/05/2025	21.2059153	92.1622278	Cox's Bazar	dog	vaccinated	stray	adult	female	healthy
May	29/05/2025	21.1868865	92.1576655	Cox's Bazar	dog	vaccinated	owned	adult	male	healthy
May	29/05/2025	21.1826382	92.1540547	Cox's Bazar	dog	vaccinated	stray	adult	male	healthy
May	29/05/2025	21.1832538	92.1582806	Cox's Bazar	dog	vaccinated	stray	adult	female	healthy
May	29/05/2025	21.1818835	92.1579907	Cox's Bazar	dog	vaccinated	stray	adult	male	healthy
May	29/05/2025	21.1915864	92.1486078	Cox's Bazar	dog	vaccinated	stray	adult	female	healthy
May	29/05/2025	21.1949912	92.1405939	Cox's Bazar	dog	vaccinated	stray	adult	male	healthy
May	29/05/2025	21.1949782	92.1405946	Cox's Bazar	dog	vaccinated	stray	adult	female	healthy
May	29/05/2025	21.1949715	92.1405821	Cox's Bazar	dog	vaccinated	stray	adult	male	healthy
May	29/05/2025	21.197608	92.1394927	Cox's Bazar	dog	vaccinated	owned	adult	male	healthy
May	29/05/2025	21.1968531	92.1391782	Cox's Bazar	dog	vaccinated	stray	adult	male	healthy
May	29/05/2025	21.1979272	92.1424659	Cox's Bazar	dog	vaccinated	stray	adult	male	healthy
May	29/05/2025	21.1978174	92.1426573	Cox's Bazar	dog	vaccinated	stray	adult	female	healthy
May	29/05/2025	21.1993476	92.1447637	Cox's Bazar	dog	vaccinated	stray	adult	female	healthy
May	29/05/2025	21.1996546	92.1466888	Cox's Bazar	dog	vaccinated	stray	adult	male	healthy
May	29/05/2025	21.200622	92.14675	Cox's Bazar	dog	vaccinated	stray	adult	male	healthy
May	29/05/2025	21.1880355	92.1384574	Cox's Bazar	dog	vaccinated	stray	adult	male	healthy
May	29/05/2025	21.188689	92.1382648	Cox's Bazar	dog	vaccinated	stray	adult	male	healthy
May	29/05/2025	21.1927837	92.1361501	Cox's Bazar	dog	vaccinated	stray	adult	female	healthy
May	29/05/2025	21.2040605	92.1385126	Cox's Bazar	dog	vaccinated	stray	adult	female	healthy
May	29/05/2025	21.18105	92.1445788	Cox's Bazar	dog	vaccinated	owned	adult	female	healthy
May	29/05/2025	21.1789706	92.146411	Cox's Bazar	dog	vaccinated	stray	adult	male	healthy
May	29/05/2025	21.179027	92.146344	Cox's Bazar	dog	vaccinated	stray	adult	female	healthy
May	29/05/2025	21.1760782	92.1391937	Cox's Bazar	dog	vaccinated	stray	adult	female	healthy
May	29/05/2025	21.1762162	92.1391145	Cox's Bazar	dog	vaccinated	stray	adult	female	healthy
May	29/05/2025	21.1763784	92.1389063	Cox's Bazar	dog	vaccinated	stray	adult	male	healthy
May	29/05/2025	21.2000279	92.1461522	Cox's Bazar	dog	vaccinated	stray	adult	male	healthy
May	29/05/2025	21.2000331	92.1461576	Cox's Bazar	dog	vaccinated	stray	adult	female	healthy
May	29/05/2025	21.2000402	92.1461113	Cox's Bazar	dog	vaccinated	stray	adult	male	healthy
May	29/05/2025	21.1989913	92.1413219	Cox's Bazar	dog	vaccinated	stray	adult	male	healthy
May	29/05/2025	21.1917013	92.1380082	Cox's Bazar	dog	vaccinated	stray	adult	male	healthy
May	29/05/2025	21.1934167	92.1420305	Cox's Bazar	dog	vaccinated	stray	puppy	female	healthy
May	29/05/2025	21.1946319	92.1420231	Cox's Bazar	dog	vaccinated	stray	adult	female	healthy
May	29/05/2025	21.1948751	92.1422388	Cox's Bazar	dog	vaccinated	stray	adult	male	healthy
May	29/05/2025	21.1947037	92.1420193	Cox's Bazar	dog	vaccinated	stray	adult	female	healthy
May	29/05/2025	21.1901353	92.1380628	Cox's Bazar	dog	vaccinated	stray	adult	female	healthy
May	29/05/2025	21.1895625	92.1387023	Cox's Bazar	dog	vaccinated	stray	adult	male	healthy
May	29/05/2025	21.1898817	92.139615	Cox's Bazar	dog	vaccinated	stray	adult	female	healthy
May	29/05/2025	21.1903498	92.1405742	Cox's Bazar	dog	vaccinated	stray	adult	female	healthy
May	29/05/2025	21.1892267	92.1405333	Cox's Bazar	dog	vaccinated	stray	adult	female	healthy
May	29/05/2025	21.1892925	92.1405237	Cox's Bazar	dog	vaccinated	stray	adult	male	healthy
May	29/05/2025	21.1879123	92.1403489	Cox's Bazar	dog	vaccinated	stray	adult	male	healthy
May	29/05/2025	21.1881147	92.1395483	Cox's Bazar	dog	vaccinated	stray	adult	female	healthy
May	29/05/2025	21.1880574	92.1396906	Cox's Bazar	dog	vaccinated	stray	adult	female	healthy
May	29/05/2025	21.1900583	92.1381783	Cox's Bazar	dog	vaccinated	stray	adult	female	healthy
May	29/05/2025	21.1900547	92.1381825	Cox's Bazar	dog	vaccinated	stray	adult	female	healthy
May	29/05/2025	21.1924838	92.1360546	Cox's Bazar	dog	vaccinated	stray	adult	male	healthy
May	29/05/2025	21.1800116	92.1540638	Cox's Bazar	dog	vaccinated	stray	puppy	male	healthy
May	29/05/2025	21.2099913	92.1592185	Cox's Bazar	dog	vaccinated	stray	adult	female	healthy
May	29/05/2025	21.1610518	92.1395468	Cox's Bazar	dog	vaccinated	owned	adult	female	healthy
May	29/05/2025	21.1611167	92.1391669	Cox's Bazar	dog	vaccinated	owned	adult	male	healthy
May	29/05/2025	21.1611562	92.1392264	Cox's Bazar	dog	vaccinated	owned	adult	female	healthy
May	29/05/2025	21.1611704	92.1393057	Cox's Bazar	dog	vaccinated	owned	adult	male	healthy
May	29/05/2025	21.1611481	92.1391654	Cox's Bazar	dog	vaccinated	owned	adult	female	healthy
May	29/05/2025	21.1611758	92.1391107	Cox's Bazar	dog	vaccinated	owned	adult	female	healthy
May	29/05/2025	21.1612387	92.1391595	Cox's Bazar	dog	vaccinated	owned	adult	female	healthy
May	29/05/2025	21.1612817	92.1390883	Cox's Bazar	dog	vaccinated	owned	adult	male	healthy
May	29/05/2025	21.1613887	92.1397372	Cox's Bazar	dog	vaccinated	owned	adult	male	healthy
May	29/05/2025	21.1597242	92.1415629	Cox's Bazar	dog	vaccinated	owned	adult	male	healthy
May	29/05/2025	21.1597902	92.1417308	Cox's Bazar	dog	vaccinated	stray	adult	female	healthy
May	29/05/2025	21.1821483	92.1436383	Cox's Bazar	dog	vaccinated	stray	adult	female	healthy
May	29/05/2025	21.1820509	92.1437327	Cox's Bazar	dog	vaccinated	stray	adult	male	healthy
May	29/05/2025	21.1851215	92.1437238	Cox's Bazar	dog	vaccinated	stray	adult	female	healthy
May	29/05/2025	21.1851387	92.141512	Cox's Bazar	dog	vaccinated	stray	adult	male	healthy
May	29/05/2025	21.1798967	92.1468017	Cox's Bazar	dog	vaccinated	stray	adult	female	healthy
May	29/05/2025	21.2103078	92.1461064	Cox's Bazar	dog	vaccinated	stray	adult	male	healthy
May	29/05/2025	21.211073	92.15101	Cox's Bazar	dog	vaccinated	stray	adult	male	healthy
May	29/05/2025	21.2121716	92.14183	Cox's Bazar	dog	vaccinated	stray	adult	male	healthy
May	29/05/2025	21.2121942	92.1418399	Cox's Bazar	dog	vaccinated	stray	adult	female	healthy
May	29/05/2025	21.2121241	92.141837	Cox's Bazar	dog	vaccinated	stray	adult	male	healthy
May	29/05/2025	21.212063	92.1419583	Cox's Bazar	dog	vaccinated	stray	adult	female	healthy
May	29/05/2025	21.2128385	92.1429554	Cox's Bazar	dog	vaccinated	stray	adult	male	healthy
May	29/05/2025	21.1735745	92.1391228	Cox's Bazar	dog	vaccinated	stray	adult	female	healthy
May	29/05/2025	21.1740001	92.1402995	Cox's Bazar	dog	vaccinated	stray	adult	female	healthy
May	29/05/2025	21.2061209	92.1562915	Cox's Bazar	dog	vaccinated	stray	adult	male	healthy
May	29/05/2025	21.2087812	92.156147	Cox's Bazar	dog	vaccinated	owned	puppy	male	healthy
May	29/05/2025	21.2075164	92.156803300000007	Cox's Bazar	dog	vaccinated	stray	adult	male	healthy
May	29/05/2025	21.2065456	92.154317	Cox's Bazar	dog	vaccinated	stray	puppy	male	healthy
May	29/05/2025	21.2065371	92.1543194	Cox's Bazar	dog	vaccinated	stray	puppy	female	healthy
May	29/05/2025	21.2065287	92.1543201	Cox's Bazar	dog	vaccinated	stray	puppy	female	healthy
May	29/05/2025	21.2065377	92.1562215	Cox's Bazar	dog	vaccinated	stray	adult	female	healthy
May	29/05/2025	21.18803	92.151985	Cox's Bazar	dog	vaccinated	stray	puppy	male	healthy
May	29/05/2025	21.1891365	92.1519728	Cox's Bazar	dog	vaccinated	stray	adult	female	healthy
May	29/05/2025	21.1894967	92.151805	Cox's Bazar	dog	vaccinated	stray	adult	male	healthy
May	29/05/2025	21.1880543	92.1521053	Cox's Bazar	dog	vaccinated	stray	adult	male	healthy
May	29/05/2025	21.2063824	92.1473572	Cox's Bazar	dog	vaccinated	stray	adult	female	healthy
May	29/05/2025	21.2078607	92.1626063	Cox's Bazar	dog	vaccinated	stray	adult	male	healthy
May	29/05/2025	21.1895857	92.1517972	Cox's Bazar	dog	vaccinated	stray	adult	male	healthy
May	29/05/2025	21.1899676	92.1517922	Cox's Bazar	dog	vaccinated	owned	adult	male	healthy
May	29/05/2025	21.189995	92.15179	Cox's Bazar	dog	vaccinated	stray	puppy	male	healthy
May	29/05/2025	21.1900967	92.1516767	Cox's Bazar	dog	vaccinated	stray	adult	female	healthy
May	29/05/2025	21.1900861	92.1516612	Cox's Bazar	dog	vaccinated	stray	adult	female	healthy
May	29/05/2025	21.1901133	92.1516717	Cox's Bazar	dog	vaccinated	owned	adult	male	healthy
May	29/05/2025	21.190065	92.1517117	Cox's Bazar	dog	vaccinated	stray	adult	male	healthy
May	29/05/2025	21.1900717	92.1516767	Cox's Bazar	dog	vaccinated	owned	adult	male	healthy
May	29/05/2025	21.19005	92.1517299	Cox's Bazar	dog	vaccinated	stray	adult	female	healthy
May	29/05/2025	21.2048084	92.1646762	Cox's Bazar	dog	vaccinated	stray	adult	female	healthy
May	29/05/2025	21.204835	92.1646785	Cox's Bazar	dog	vaccinated	stray	adult	female	healthy
May	29/05/2025	21.16117	92.1448767	Cox's Bazar	dog	vaccinated	owned	puppy	female	healthy
May	29/05/2025	21.1611702	92.1448763	Cox's Bazar	dog	vaccinated	owned	adult	female	healthy
May	29/05/2025	21.1604433	92.1447857	Cox's Bazar	dog	vaccinated	owned	adult	female	healthy
May	29/05/2025	21.1604501	92.1447218	Cox's Bazar	dog	vaccinated	stray	adult	female	healthy
May	29/05/2025	21.2178586	92.1513687	Cox's Bazar	dog	vaccinated	stray	adult	male	healthy
May	29/05/2025	21.2045755	92.1557016	Cox's Bazar	dog	vaccinated	stray	adult	female	healthy
May	29/05/2025	21.2045509	92.1558107	Cox's Bazar	dog	vaccinated	stray	adult	male	healthy
May	29/05/2025	21.2074463	92.1461926	Cox's Bazar	dog	vaccinated	stray	adult	female	healthy
May	29/05/2025	21.1995077	92.1468132	Cox's Bazar	dog	vaccinated	owned	adult	male	healthy
May	29/05/2025	21.1678695	92.1529535	Cox's Bazar	dog	vaccinated	stray	adult	male	healthy
May	29/05/2025	21.16169	92.1523047	Cox's Bazar	dog	vaccinated	stray	adult	male	healthy
May	29/05/2025	21.1612898	92.1523629	Cox's Bazar	dog	vaccinated	stray	adult	male	healthy
May	29/05/2025	21.1607435	92.1553077	Cox's Bazar	dog	vaccinated	stray	adult	male	healthy
May	29/05/2025	21.1527681	92.1525878	Cox's Bazar	dog	vaccinated	stray	adult	female	healthy
May	29/05/2025	21.160265	92.150352	Cox's Bazar	dog	vaccinated	stray	adult	female	healthy
May	29/05/2025	21.1602582	92.1503443	Cox's Bazar	dog	vaccinated	stray	adult	male	healthy
May	29/05/2025	21.1601483	92.1498978	Cox's Bazar	dog	vaccinated	stray	adult	male	healthy
May	29/05/2025	21.1995562	92.1468611	Cox's Bazar	dog	vaccinated	stray	adult	female	healthy
May	29/05/2025	21.2030098	92.1694217	Cox's Bazar	dog	vaccinated	stray	adult	female	healthy
May	29/05/2025	21.2020637	92.170357	Cox's Bazar	dog	vaccinated	stray	adult	male	healthy
May	29/05/2025	21.1741067	92.1398533	Cox's Bazar	dog	vaccinated	owned	adult	female	healthy
May	29/05/2025	21.1933117	92.149185	Cox's Bazar	dog	vaccinated	stray	adult	male	healthy
May	29/05/2025	21.18833	92.1362796	Cox's Bazar	dog	vaccinated	stray	adult	female	healthy
May	29/05/2025	21.1883627	92.136312	Cox's Bazar	dog	vaccinated	stray	adult	male	healthy
May	29/05/2025	21.1900317	92.1356483	Cox's Bazar	dog	vaccinated	stray	adult	male	healthy
May	29/05/2025	21.191114	92.1390398	Cox's Bazar	dog	vaccinated	stray	adult	female	healthy
May	29/05/2025	21.1637729	92.1412023	Cox's Bazar	dog	vaccinated	stray	adult	female	healthy
May	29/05/2025	21.1637644	92.1411365	Cox's Bazar	dog	vaccinated	stray	adult	male	healthy
May	29/05/2025	21.1632862	92.1437531	Cox's Bazar	dog	vaccinated	stray	adult	female	healthy
May	29/05/2025	21.1616819	92.1431038	Cox's Bazar	dog	vaccinated	stray	adult	male	healthy
May	29/05/2025	21.1615503	92.1431539	Cox's Bazar	dog	vaccinated	stray	adult	female	healthy
May	29/05/2025	21.1599864	92.1429966	Cox's Bazar	dog	vaccinated	stray	adult	male	healthy
May	29/05/2025	21.1602367	92.14299	Cox's Bazar	dog	vaccinated	stray	adult	male	healthy
May	29/05/2025	21.1619965	92.1445641	Cox's Bazar	dog	vaccinated	owned	adult	male	healthy
May	29/05/2025	21.1778417	92.1498266	Cox's Bazar	dog	vaccinated	stray	adult	male	healthy
May	29/05/2025	21.186312	92.13664	Cox's Bazar	dog	vaccinated	stray	adult	female	healthy
May	29/05/2025	21.1863046	92.136654	Cox's Bazar	dog	vaccinated	stray	adult	male	healthy
May	29/05/2025	21.1903498	92.1405742	Cox's Bazar	dog	vaccinated	stray	adult	male	healthy
May	29/05/2025	21.184934	92.1358205	Cox's Bazar	dog	vaccinated	stray	adult	female	healthy
May	29/05/2025	21.1855048	92.1358567	Cox's Bazar	dog	vaccinated	stray	adult	male	healthy
May	29/05/2025	21.1861042	92.1371775	Cox's Bazar	dog	vaccinated	stray	adult	female	healthy
May	29/05/2025	21.1860603	92.1372205	Cox's Bazar	dog	vaccinated	stray	adult	female	healthy
May	29/05/2025	21.1862384	92.1366788	Cox's Bazar	dog	vaccinated	stray	adult	male	healthy
May	29/05/2025	21.1863704	92.1367744	Cox's Bazar	dog	vaccinated	stray	adult	male	healthy
May	29/05/2025	21.1863861	92.1366933	Cox's Bazar	dog	vaccinated	stray	adult	male	healthy
May	29/05/2025	21.1863734	92.1366817	Cox's Bazar	dog	vaccinated	stray	adult	female	healthy
May	29/05/2025	21.1863745	92.1366875	Cox's Bazar	dog	vaccinated	stray	adult	male	healthy
May	29/05/2025	21.1805086	92.1469447	Cox's Bazar	dog	vaccinated	stray	adult	female	healthy
May	29/05/2025	21.211721	92.1414032	Cox's Bazar	dog	vaccinated	stray	adult	female	healthy
May	29/05/2025	21.2113383	92.1411533	Cox's Bazar	dog	vaccinated	stray	adult	male	healthy
May	29/05/2025	21.21112	92.1412983	Cox's Bazar	dog	vaccinated	stray	adult	male	healthy
May	29/05/2025	21.2111499	92.1412082	Cox's Bazar	dog	vaccinated	stray	adult	male	healthy
May	29/05/2025	21.21169	92.1422967	Cox's Bazar	dog	vaccinated	owned	adult	male	healthy
May	29/05/2025	21.2115967	92.1422033	Cox's Bazar	dog	vaccinated	owned	adult	male	healthy
May	29/05/2025	21.2007076	92.1460987	Cox's Bazar	dog	vaccinated	stray	adult	female	healthy
May	29/05/2025	21.2086866	92.1682962	Cox's Bazar	dog	vaccinated	stray	adult	male	healthy
May	29/05/2025	21.2065763	92.1706893	Cox's Bazar	dog	vaccinated	stray	adult	male	healthy
May	29/05/2025	21.1799178	92.1559724	Cox's Bazar	dog	vaccinated	owned	adult	male	healthy
May	29/05/2025	21.1763163	92.1566051	Cox's Bazar	dog	vaccinated	stray	adult	male	healthy
May	29/05/2025	21.18216	92.1581771	Cox's Bazar	dog	vaccinated	stray	adult	female	healthy
May	26/05/2025	21.2019189	92.1554534	Cox's Bazar	dog	vaccinated	stray	adult	female	lameness
May	29/05/2025	21.2060729	92.1421118	Cox's Bazar	dog	vaccinated	stray	adult	female	lameness
May	26/05/2025	21.2131201	92.1404074	Cox's Bazar	dog	vaccinated	stray	adult	female	skin_dz
May	26/05/2025	21.1864617	92.161043	Cox's Bazar	dog	vaccinated	owned	adult	female	skin_dz
May	27/05/2025	21.1907697	92.1635092	Cox's Bazar	dog	vaccinated	stray	adult	male	skin_dz
May	29/05/2025	21.2079673	92.1564619	Cox's Bazar	dog	vaccinated	stray	adult	male	skin_dz
May	29/05/2025	21.211941	92.1680682	Cox's Bazar	dog	vaccinated	owned	adult	male	skin_dz
May	29/05/2025	21.2085	92.168145	Cox's Bazar	dog	vaccinated	stray	adult	female	skin_dz
May	26/05/2025	21.2119793	92.1384549	Cox's Bazar	dog	vaccinated	owned	adult	female	skin_dz,wound
May	27/05/2025	21.1645267	92.1403211	Cox's Bazar	dog	vaccinated	stray	adult	male	tvt
May	27/05/2025	21.1889669	92.1489784	Cox's Bazar	dog	vaccinated	stray	puppy	male	tvt
May	26/05/2025	21.1982611	92.1598057	Cox's Bazar	dog	vaccinated	stray	adult	male	wound
May	27/05/2025	21.2071017	92.1606309	Cox's Bazar	dog	vaccinated	stray	adult	male	wound
May	26/05/2025	21.2077237	92.1611126	Cox's Bazar	dog	vaccinated	stray	adult	male	lameness
May	26/05/2025	21.2193853	92.1536833	Cox's Bazar	dog	vaccinated	stray	adult	female	lameness
May	26/05/2025	21.1648083	92.1474918	Cox's Bazar	dog	vaccinated	stray	adult	male	lameness
May	26/05/2025	21.2119724	92.1487867	Cox's Bazar	dog	vaccinated	stray	adult	female	lameness
May	26/05/2025	21.2022856	92.1683293	Cox's Bazar	dog	vaccinated	stray	adult	male	lameness
May	26/05/2025	21.194565	92.1653618	Cox's Bazar	dog	vaccinated	owned	adult	male	lameness
May	26/05/2025	21.2025581	92.1470195	Cox's Bazar	dog	vaccinated	stray	adult	male	lameness
May	26/05/2025	21.156832	92.1467301	Cox's Bazar	dog	vaccinated	stray	adult	female	lameness
May	26/05/2025	21.160345	92.1448079	Cox's Bazar	dog	vaccinated	owned	adult	male	lameness
May	26/05/2025	21.1951017	92.1560534	Cox's Bazar	dog	vaccinated	stray	puppy	female	lameness
May	26/05/2025	21.1980033	92.1563733	Cox's Bazar	dog	vaccinated	stray	adult	male	lameness
May	26/05/2025	21.1601414	92.147517	Cox's Bazar	dog	vaccinated	stray	adult	male	lameness
May	26/05/2025	21.2081925	92.1528559	Cox's Bazar	dog	vaccinated	stray	puppy	female	lameness
May	26/05/2025	21.2083225	92.1530329	Cox's Bazar	dog	vaccinated	stray	puppy	female	lameness
May	26/05/2025	21.1877075	92.1303565	Cox's Bazar	dog	vaccinated	stray	adult	male	lameness
May	26/05/2025	21.1946133	92.1459559	Cox's Bazar	dog	vaccinated	stray	adult	female	lameness
May	26/05/2025	21.205195	92.13839	Cox's Bazar	dog	vaccinated	owned	puppy	male	lameness
May	26/05/2025	21.211205	92.136745	Cox's Bazar	dog	vaccinated	stray	adult	male	lameness
May	26/05/2025	21.1903698	92.1620981	Cox's Bazar	dog	vaccinated	stray	adult	male	lameness
May	27/05/2025	21.1778917	92.1436559	Cox's Bazar	dog	vaccinated	stray	adult	female	lameness
May	27/05/2025	21.1910607	92.1622942	Cox's Bazar	dog	vaccinated	stray	adult	male	lameness
May	27/05/2025	21.2067138	92.1639367	Cox's Bazar	dog	vaccinated	stray	adult	male	lameness
May	27/05/2025	21.2081706	92.1524976	Cox's Bazar	dog	vaccinated	stray	adult	female	lameness
May	27/05/2025	21.1930727	92.160834	Cox's Bazar	dog	vaccinated	stray	adult	male	lameness
May	27/05/2025	21.1543242	92.1506022	Cox's Bazar	dog	vaccinated	stray	adult	male	lameness
May	27/05/2025	21.2142143	92.1671289	Cox's Bazar	dog	vaccinated	stray	adult	female	lameness
May	27/05/2025	21.1620833	92.1458817	Cox's Bazar	dog	vaccinated	stray	adult	female	lameness
May	27/05/2025	21.1641677	92.1425321	Cox's Bazar	dog	vaccinated	stray	adult	male	lameness
May	27/05/2025	21.2073119	92.1664071	Cox's Bazar	dog	vaccinated	stray	adult	male	lameness
May	27/05/2025	21.2083167	92.1382766	Cox's Bazar	dog	vaccinated	stray	adult	male	lameness
May	27/05/2025	21.1670747	92.1434919	Cox's Bazar	dog	vaccinated	stray	adult	male	lameness
May	27/05/2025	21.1656701	92.1441513	Cox's Bazar	dog	vaccinated	stray	adult	female	lameness
May	27/05/2025	21.1971959	92.156632	Cox's Bazar	dog	vaccinated	stray	adult	male	lameness
May	27/05/2025	21.2093438	92.1509372	Cox's Bazar	dog	vaccinated	stray	adult	male	lameness
May	27/05/2025	21.2126529	92.1488274	Cox's Bazar	dog	vaccinated	stray	adult	male	lameness
May	27/05/2025	21.2098501	92.1475322	Cox's Bazar	dog	vaccinated	stray	adult	male	lameness
May	27/05/2025	21.2098335	92.1462902	Cox's Bazar	dog	vaccinated	stray	adult	male	lameness
May	27/05/2025	21.2059133	92.136795	Cox's Bazar	dog	vaccinated	stray	adult	male	lameness
May	27/05/2025	21.2089704	92.1405742	Cox's Bazar	dog	vaccinated	stray	adult	female	lameness
May	27/05/2025	21.2023717	92.1365469	Cox's Bazar	dog	vaccinated	stray	adult	female	lameness
May	27/05/2025	21.2028334	92.1398004	Cox's Bazar	dog	vaccinated	stray	adult	female	lameness
May	27/05/2025	21.2088474	92.1661659	Cox's Bazar	dog	vaccinated	stray	adult	male	lameness
May	28/05/2025	21.1839217	92.1510747	Cox's Bazar	dog	vaccinated	stray	adult	female	lameness
May	28/05/2025	21.2086796	92.163916	Cox's Bazar	dog	vaccinated	stray	adult	male	lameness
May	28/05/2025	21.158095	92.1407799	Cox's Bazar	dog	vaccinated	stray	adult	male	lameness
May	28/05/2025	21.2151226	92.1640881	Cox's Bazar	dog	vaccinated	stray	adult	female	lameness
May	28/05/2025	21.1797296	92.1471085	Cox's Bazar	dog	vaccinated	stray	adult	male	lameness
May	28/05/2025	21.2075088	92.1627114	Cox's Bazar	dog	vaccinated	stray	adult	male	lameness
May	28/05/2025	21.205715	92.1623692	Cox's Bazar	dog	vaccinated			male	lameness
May	28/05/2025	21.1922875	92.1365355	Cox's Bazar	dog	vaccinated	stray	adult	male	lameness
May	28/05/2025	21.1924878	92.1360724	Cox's Bazar	dog	vaccinated	stray	adult	male	lameness
May	28/05/2025	21.2085822	92.160007	Cox's Bazar	dog	vaccinated	stray	adult	male	lameness
May	28/05/2025	21.2040367	92.1598193	Cox's Bazar	dog	vaccinated	stray	adult	male	lameness
May	28/05/2025	21.199825	92.158056	Cox's Bazar	dog	vaccinated	stray	adult	male	lameness
May	29/05/2025	21.2108537	92.1462513	Cox's Bazar	dog	vaccinated	stray	adult	male	lameness
May	29/05/2025	21.210755	92.1467126	Cox's Bazar	dog	vaccinated	stray	adult	female	lameness
May	29/05/2025	21.1890283	92.1349667	Cox's Bazar	dog	vaccinated	stray	adult	female	lameness
May	29/05/2025	21.18893	92.134615	Cox's Bazar	dog	vaccinated	stray	adult	female	lameness
May	29/05/2025	21.2064941	92.1473619	Cox's Bazar	dog	vaccinated	stray	adult	male	lameness
May	29/05/2025	21.2157458	92.1455067	Cox's Bazar	dog	vaccinated	stray	adult	female	lameness
May	29/05/2025	21.1899	92.1517733	Cox's Bazar	dog	vaccinated	stray	puppy	female	lameness
May	29/05/2025	21.1863909	92.1367322	Cox's Bazar	dog	vaccinated	stray	adult	female	lameness
May	26/05/2025	21.194859	92.1629368	Cox's Bazar	dog	vaccinated	stray	adult	female	lameness,skin_dz
May	26/05/2025	21.202535	92.13969	Cox's Bazar	dog	vaccinated	stray	adult	female	lameness,skin_dz
May	27/05/2025	21.1863438	92.1554233	Cox's Bazar	dog	vaccinated	stray	puppy	male	lameness,skin_dz
May	27/05/2025	21.187829	92.1509002	Cox's Bazar	dog	vaccinated	stray	adult	male	lameness,skin_dz
May	27/05/2025	21.1641931	92.1425132	Cox's Bazar	dog	vaccinated	stray	adult	male	lameness,skin_dz
May	27/05/2025	21.1875675	92.148036	Cox's Bazar	dog	vaccinated	stray	adult	female	lameness,skin_dz
May	27/05/2025	21.1976263	92.1351601	Cox's Bazar	dog	vaccinated	stray	adult	female	lameness,skin_dz
May	27/05/2025	21.2111175	92.1634697	Cox's Bazar	dog	vaccinated	stray	adult	female	lameness,skin_dz
May	28/05/2025	21.1802402	92.1539393	Cox's Bazar	dog	vaccinated	stray	puppy	male	lameness,skin_dz
May	28/05/2025	21.1660662	92.1386402	Cox's Bazar	dog	vaccinated	stray	adult	female	lameness,skin_dz
May	28/05/2025	21.1671186	92.1386429	Cox's Bazar	dog	vaccinated	stray	adult	female	lameness,skin_dz
May	29/05/2025	21.1790452	92.1558139	Cox's Bazar	dog	vaccinated	stray	adult	male	lameness,skin_dz
May	27/05/2025	21.20857	92.13837	Cox's Bazar	dog	vaccinated	stray	adult	male	lameness,skin_dz,wound
May	29/05/2025	21.1918071	92.1434167	Cox's Bazar	dog	vaccinated	stray	adult	male	lameness,skin_dz,wound
May	26/05/2025	21.1570467	92.1422433	Cox's Bazar	dog	vaccinated	stray	adult	female	lameness,tvt
May	26/05/2025	21.1921991	92.1490606	Cox's Bazar	dog	vaccinated	stray	adult	male	lameness,wound
May	28/05/2025	21.2085185	92.1655469	Cox's Bazar	dog	vaccinated	stray	adult	male	lameness,wound
May	27/05/2025	21.19737	92.1550483	Cox's Bazar	dog	vaccinated	stray	adult	female	other(Alopecia )
May	27/05/2025	21.2065336	92.1600354	Cox's Bazar	dog	vaccinated	stray	adult	male	other(blind)
May	29/05/2025	21.1899632	92.1364971	Cox's Bazar	dog	vaccinated	stray	adult	female	other(canine distemper )
May	29/05/2025	21.2105026	92.1446701	Cox's Bazar	dog	vaccinated	stray	adult	male	other(conjunctivitis )
May	26/05/2025	21.2112535	92.1366363	Cox's Bazar	dog	vaccinated	stray	adult	male	other(coughing )
May	27/05/2025	21.2036881	92.160504	Cox's Bazar	dog	vaccinated	stray	adult	female	other(CTVT)
May	26/05/2025	21.1969501	92.1578489	Cox's Bazar	dog	vaccinated	stray	adult	male	other(Dull, Depressed )
May	29/05/2025	21.1909883	92.1489517	Cox's Bazar	dog	vaccinated	stray	adult	female	other(eye problem )
May	28/05/2025	21.1948567	92.1369117	Cox's Bazar	dog	vaccinated	stray	adult	female	other(eye problem)
May	26/05/2025	21.1643509	92.1486315	Cox's Bazar	dog	vaccinated	owned	adult	female	other(eye problems)
May	27/05/2025	21.14694812	92.15560625	Cox's Bazar	dog	vaccinated	owned	adult	male	other(Had short rope tied round neck dragging wooden post. )
May	26/05/2025	21.207835	92.1540417	Cox's Bazar	dog	vaccinated	stray	adult	male	other(keratonjunctivitis)
May	27/05/2025	21.1652404	92.1395267	Cox's Bazar	dog	vaccinated	owned	adult	male	other(lack of teeth)
May	27/05/2025	21.1670137	92.1446556	Cox's Bazar	dog	vaccinated	owned	adult	male	other(lacrimation),skin_dz,wound
May	26/05/2025	21.2052267	92.138285	Cox's Bazar	dog	vaccinated	owned	puppy	female	other(low weight )
May	26/05/2025	21.2056698	92.1688144	Cox's Bazar	dog	vaccinated	stray	adult	female	other(malnutrition, multiple infection, very emaciated ),skin_dz
May	27/05/2025	21.1880741	92.1469697	Cox's Bazar	dog	vaccinated	stray	adult	male	other(penile prolapse)
May	27/05/2025	21.1987036	92.1497795	Cox's Bazar	dog	vaccinated	stray	adult	male	other(pregnant)
May	26/05/2025	21.1684474	92.1451964	Cox's Bazar	dog	vaccinated	stray	adult	male	other(prolasped penis),skin_dz
May	26/05/2025	21.2089704	92.1405742	Cox's Bazar	dog	vaccinated	stray	adult	male	other(tail cut)
May	27/05/2025	21.2139152	92.1608934	Cox's Bazar	dog	vaccinated	stray	adult	female	other(Uterine prolapse )
May	26/05/2025	21.2233588	92.1513169	Cox's Bazar	dog	vaccinated	stray	puppy	male	skin_dz
May	26/05/2025	21.2082542	92.160965	Cox's Bazar	dog	vaccinated	stray	adult	male	skin_dz
May	26/05/2025	21.2080822	92.1625781	Cox's Bazar	dog	vaccinated	stray	adult	female	skin_dz
May	26/05/2025	21.2086057	92.1625609	Cox's Bazar	dog	vaccinated	stray	adult	female	skin_dz
May	26/05/2025	21.2090368	92.1632696	Cox's Bazar	dog	vaccinated	stray	adult	male	skin_dz
May	26/05/2025	21.2088492	92.1636006	Cox's Bazar	dog	vaccinated	owned	adult	female	skin_dz
May	26/05/2025	21.2090335	92.1639108	Cox's Bazar	dog	vaccinated	owned	adult	unknown	skin_dz
May	26/05/2025	21.2176928	92.1560752	Cox's Bazar	dog	vaccinated	stray	adult	female	skin_dz
May	26/05/2025	21.1883983	92.1514017	Cox's Bazar	dog	vaccinated	stray	adult	male	skin_dz
May	26/05/2025	21.2120355	92.1642987	Cox's Bazar	dog	vaccinated	stray	adult	female	skin_dz
May	26/05/2025	21.2110314	92.1646018	Cox's Bazar	dog	vaccinated	stray	adult	male	skin_dz
May	26/05/2025	21.2106309	92.1648882	Cox's Bazar	dog	vaccinated	stray	adult	female	skin_dz
May	26/05/2025	21.2121187	92.1667954	Cox's Bazar	dog	vaccinated	stray	adult	male	skin_dz
May	26/05/2025	21.2134965	92.1666502	Cox's Bazar	dog	vaccinated	stray	adult	female	skin_dz
May	26/05/2025	21.2118828	92.16531	Cox's Bazar	dog	vaccinated	owned	adult	male	skin_dz
May	26/05/2025	21.18847	92.1516317	Cox's Bazar	dog	vaccinated	stray	adult	male	skin_dz
May	26/05/2025	21.1897522	92.1434129	Cox's Bazar	dog	vaccinated	stray	adult	female	skin_dz
May	26/05/2025	21.2116549	92.1363387	Cox's Bazar	dog	vaccinated	stray	adult	female	skin_dz
May	26/05/2025	21.207697	92.1492461	Cox's Bazar	dog	vaccinated	stray	adult	male	skin_dz
May	26/05/2025	21.2103891	92.1512552	Cox's Bazar	dog	vaccinated	stray	adult	male	skin_dz
May	26/05/2025	21.21117	92.1516252	Cox's Bazar	dog	vaccinated	stray	adult	male	skin_dz
May	26/05/2025	21.2131049	92.1631902	Cox's Bazar	dog	vaccinated	stray	adult	male	skin_dz
May	26/05/2025	21.1979051	92.1590484	Cox's Bazar	dog	vaccinated	stray	adult	male	skin_dz
May	26/05/2025	21.194892	92.1557598	Cox's Bazar	dog	vaccinated	stray	puppy	female	skin_dz
May	26/05/2025	21.194635	92.1559267	Cox's Bazar	dog	vaccinated	stray	puppy	male	skin_dz
May	26/05/2025	21.1924576	92.1602657	Cox's Bazar	dog	vaccinated	stray	adult	female	skin_dz
May	26/05/2025	21.1945069	92.159819100000007	Cox's Bazar	dog	vaccinated	stray	adult	male	skin_dz
May	26/05/2025	21.1937688	92.1594556	Cox's Bazar	dog	vaccinated	stray	adult	male	skin_dz
May	26/05/2025	21.1918214	92.1592546	Cox's Bazar	dog	vaccinated	stray	adult	male	skin_dz
May	26/05/2025	21.2081986	92.1530223	Cox's Bazar	dog	vaccinated	stray	adult	female	skin_dz
May	26/05/2025	21.2103049	92.1528518	Cox's Bazar	dog	vaccinated	stray	adult	male	skin_dz
May	26/05/2025	21.1877075	92.1303565	Cox's Bazar	dog	vaccinated	stray	adult	male	skin_dz
May	26/05/2025	21.1933474	92.1464201	Cox's Bazar	dog	vaccinated	stray	adult	male	skin_dz
May	26/05/2025	21.1947597	92.1530527	Cox's Bazar	dog	vaccinated	stray	adult	female	skin_dz
May	26/05/2025	21.1896723	92.1578429	Cox's Bazar	dog	vaccinated	stray	adult	male	skin_dz
May	26/05/2025	21.1895978	92.1579421	Cox's Bazar	dog	vaccinated	stray	adult	female	skin_dz
May	26/05/2025	21.2028061	92.1694388	Cox's Bazar	dog	vaccinated	stray	adult	female	skin_dz
May	26/05/2025	21.21327	92.1432617	Cox's Bazar	dog	vaccinated	stray	adult	female	skin_dz
May	26/05/2025	21.2131801	92.1403737	Cox's Bazar	dog	vaccinated	stray	adult	male	skin_dz
May	26/05/2025	21.2003442	92.1546028	Cox's Bazar	dog	vaccinated	stray	adult	male	skin_dz
May	26/05/2025	21.2052683	92.137945	Cox's Bazar	dog	vaccinated	stray	adult	male	skin_dz
May	26/05/2025	21.20733	92.1370817	Cox's Bazar	dog	vaccinated	stray	adult	male	skin_dz
May	26/05/2025	21.2089704	92.1405742	Cox's Bazar	dog	vaccinated	stray	adult	female	skin_dz
May	26/05/2025	21.2115891	92.1363579	Cox's Bazar	dog	vaccinated	stray	adult	male	skin_dz
May	27/05/2025	21.2036514	92.1673306	Cox's Bazar	dog	vaccinated	stray	adult	male	skin_dz
May	27/05/2025	21.2086528	92.1592797	Cox's Bazar	dog	vaccinated	stray	adult	male	skin_dz
May	27/05/2025	21.2085059	92.1590308	Cox's Bazar	dog	vaccinated	stray	adult	female	skin_dz
May	27/05/2025	21.2090397	92.1480499	Cox's Bazar	dog	vaccinated	stray	puppy	male	skin_dz
May	27/05/2025	21.2069447	92.1577753	Cox's Bazar	dog	vaccinated	stray	adult	female	skin_dz
May	27/05/2025	21.2044048	92.1604146	Cox's Bazar	dog	vaccinated	stray	adult	male	skin_dz
May	27/05/2025	21.2053426	92.1623692	Cox's Bazar	dog	vaccinated	stray	adult	female	skin_dz
May	27/05/2025	21.2042681	92.160459	Cox's Bazar	dog	vaccinated	stray	adult	female	skin_dz
May	27/05/2025	21.2053426	92.1623692	Cox's Bazar	dog	vaccinated	stray	adult	male	skin_dz
May	27/05/2025	21.1650478	92.1395819	Cox's Bazar	dog	vaccinated	stray	adult	male	skin_dz
May	27/05/2025	21.1909292	92.162303	Cox's Bazar	dog	vaccinated	stray	adult	female	skin_dz
May	27/05/2025	21.18928961	92.16878417	Cox's Bazar	dog	vaccinated	owned	adult	female	skin_dz
May	27/05/2025	21.2077151	92.1479036	Cox's Bazar	dog	vaccinated	stray	adult	male	skin_dz
May	27/05/2025	21.2096903	92.148813	Cox's Bazar	dog	vaccinated	stray	adult	female	skin_dz
May	27/05/2025	21.2091831	92.1480542	Cox's Bazar	dog	vaccinated	stray	adult	male	skin_dz
May	27/05/2025	21.2104059	92.1469821	Cox's Bazar	dog	vaccinated	stray	adult	female	skin_dz
May	27/05/2025	21.2055589	92.148438	Cox's Bazar	dog	vaccinated	stray	adult	male	skin_dz
May	27/05/2025	21.207444	92.1495142	Cox's Bazar	dog	vaccinated	stray	adult	male	skin_dz
May	27/05/2025	21.2108763	92.1593968	Cox's Bazar	dog	vaccinated	owned	adult	male	skin_dz
May	27/05/2025	21.2108959	92.159398	Cox's Bazar	dog	vaccinated	stray	adult	female	skin_dz
May	27/05/2025	21.2106249	92.1594399	Cox's Bazar	dog	vaccinated	owned	adult	male	skin_dz
May	27/05/2025	21.1879757	92.1485202	Cox's Bazar	dog	vaccinated	stray	adult	male	skin_dz
May	27/05/2025	21.1893183	92.150295	Cox's Bazar	dog	vaccinated	stray	adult	male	skin_dz
May	27/05/2025	21.1820483	92.1491682	Cox's Bazar	dog	vaccinated	stray	adult	female	skin_dz
May	27/05/2025	21.1784829	92.1421124	Cox's Bazar	dog	vaccinated	stray	puppy	male	skin_dz
May	27/05/2025	21.17852	92.1419776	Cox's Bazar	dog	vaccinated	stray	puppy	male	skin_dz
May	27/05/2025	21.1787272	92.141654	Cox's Bazar	dog	vaccinated	stray	adult	male	skin_dz
May	27/05/2025	21.1558955	92.1484596	Cox's Bazar	dog	vaccinated	stray	adult	male	skin_dz
May	27/05/2025	21.2079684	92.1500642	Cox's Bazar	dog	vaccinated	stray	adult	female	skin_dz
May	27/05/2025	21.2077223	92.148439	Cox's Bazar	dog	vaccinated	stray	adult	male	skin_dz
May	27/05/2025	21.2077105	92.1485686	Cox's Bazar	dog	vaccinated	stray	puppy	female	skin_dz
May	27/05/2025	21.2076412	92.1485738	Cox's Bazar	dog	vaccinated	stray	puppy	male	skin_dz
May	27/05/2025	21.2076197	92.1485656	Cox's Bazar	dog	vaccinated	stray	puppy	male	skin_dz
May	27/05/2025	21.2076036	92.1485692	Cox's Bazar	dog	vaccinated	stray	puppy	female	skin_dz
May	27/05/2025	21.2076734	92.1490264	Cox's Bazar	dog	vaccinated	stray	puppy	male	skin_dz
May	27/05/2025	21.2075307	92.1605518	Cox's Bazar	dog	vaccinated	stray	adult	female	skin_dz
May	27/05/2025	21.163075	92.1476334	Cox's Bazar	dog	vaccinated	stray	adult	male	skin_dz
May	27/05/2025	21.1642094	92.142485	Cox's Bazar	dog	vaccinated	stray	adult	male	skin_dz
May	27/05/2025	21.1926133	92.1572635	Cox's Bazar	dog	vaccinated	owned	adult	male	skin_dz
May	27/05/2025	21.1913638	92.1601205	Cox's Bazar	dog	vaccinated	stray	adult	male	skin_dz
May	27/05/2025	21.1885568	92.1445275	Cox's Bazar	dog	vaccinated	stray	adult	male	skin_dz
May	27/05/2025	21.1875954	92.147381	Cox's Bazar	dog	vaccinated	stray	adult	female	skin_dz
May	27/05/2025	21.1872892	92.1470195	Cox's Bazar	dog	vaccinated	stray	adult	female	skin_dz
May	27/05/2025	21.1877887	92.1480187	Cox's Bazar	dog	vaccinated	stray	adult	female	skin_dz
May	27/05/2025	21.1877896	92.148048	Cox's Bazar	dog	vaccinated	stray	adult	female	skin_dz
May	27/05/2025	21.2052274	92.1481936	Cox's Bazar	dog	vaccinated	stray	adult	male	skin_dz
May	27/05/2025	21.1878	92.1480771	Cox's Bazar	dog	vaccinated	stray	adult	male	skin_dz
May	27/05/2025	21.2098513	92.1475019	Cox's Bazar	dog	vaccinated	stray	adult	female	skin_dz
May	27/05/2025	21.20783	92.1424157	Cox's Bazar	dog	vaccinated	stray	puppy	female	skin_dz
May	27/05/2025	21.1610552	92.1430925	Cox's Bazar	dog	vaccinated	stray	adult	male	skin_dz
May	27/05/2025	21.2094527	92.1656373	Cox's Bazar	dog	vaccinated	stray	adult	female	skin_dz
May	27/05/2025	21.2091365	92.166048	Cox's Bazar	dog	vaccinated	stray	adult	female	skin_dz
May	27/05/2025	21.2093697	92.1660062	Cox's Bazar	dog	vaccinated	stray	adult	male	skin_dz
May	27/05/2025	21.2098137	92.1459836	Cox's Bazar	dog	vaccinated	stray	adult	male	skin_dz
May	27/05/2025	21.2100275	92.146083	Cox's Bazar	dog	vaccinated	stray	adult	female	skin_dz
May	27/05/2025	21.1839963	92.1511008	Cox's Bazar	dog	vaccinated	stray	adult	male	skin_dz
May	27/05/2025	21.1840542	92.1511326	Cox's Bazar	dog	vaccinated	stray	adult	female	skin_dz
May	27/05/2025	21.18742	92.1597681	Cox's Bazar	dog	vaccinated	stray	adult	male	skin_dz
May	27/05/2025	21.1869449	92.1609317	Cox's Bazar	dog	vaccinated	stray	adult	male	skin_dz
May	28/05/2025	21.191476	92.1413238	Cox's Bazar	dog	vaccinated	stray	adult	male	skin_dz
May	28/05/2025	21.1914502	92.1412431	Cox's Bazar	dog	vaccinated	stray	adult	male	skin_dz
May	28/05/2025	21.1660239	92.1386268	Cox's Bazar	dog	vaccinated	stray	adult	female	skin_dz
May	28/05/2025	21.1965046	92.1501216	Cox's Bazar	dog	vaccinated	stray	adult	male	skin_dz
May	28/05/2025	21.2065388	92.1563848	Cox's Bazar	dog	vaccinated	stray	adult	male	skin_dz
May	28/05/2025	21.206586	92.1564941	Cox's Bazar	dog	vaccinated	stray	adult	male	skin_dz
May	28/05/2025	21.1651311	92.1352258	Cox's Bazar	dog	vaccinated	stray	adult	female	skin_dz
May	28/05/2025	21.1913638	92.1361611	Cox's Bazar	dog	vaccinated	stray	adult	female	skin_dz
May	28/05/2025	21.1929669	92.1404544	Cox's Bazar	dog	vaccinated	stray	adult	male	skin_dz
May	28/05/2025	21.156695	92.1422058	Cox's Bazar	dog	vaccinated	stray	puppy	male	skin_dz
May	28/05/2025	21.1587243	92.1426908	Cox's Bazar	dog	vaccinated	stray	adult	male	skin_dz
May	28/05/2025	21.1954917	92.1347017	Cox's Bazar	dog	vaccinated	stray	adult	female	skin_dz
May	28/05/2025	21.1666427	92.1404701	Cox's Bazar	dog	vaccinated	stray	adult	female	skin_dz
May	28/05/2025	21.18995	92.1433283	Cox's Bazar	dog	vaccinated	stray	adult	female	skin_dz
May	28/05/2025	21.1857359	92.156843	Cox's Bazar	dog	vaccinated	stray	adult	male	skin_dz
May	28/05/2025	21.1837669	92.1590873	Cox's Bazar	dog	vaccinated	stray	adult	male	skin_dz
May	28/05/2025	21.1815307	92.1579897	Cox's Bazar	dog	vaccinated	stray	adult	male	skin_dz
May	28/05/2025	21.1816196	92.1578678	Cox's Bazar	dog	vaccinated	stray	adult	male	skin_dz
May	28/05/2025	21.1816903	92.1574424	Cox's Bazar	dog	vaccinated	stray	adult	female	skin_dz
May	28/05/2025	21.1811926	92.1559737	Cox's Bazar	dog	vaccinated	stray	adult	female	skin_dz
May	28/05/2025	21.2113882	92.1625033	Cox's Bazar	dog	vaccinated	stray	adult	male	skin_dz
May	28/05/2025	21.1797533	92.1540717	Cox's Bazar	dog	vaccinated	stray	adult	male	skin_dz
May	28/05/2025	21.1799039	92.1540827	Cox's Bazar	dog	vaccinated	stray	adult	male	skin_dz
May	28/05/2025	21.2027184	92.1599569	Cox's Bazar	dog	vaccinated	stray	adult	male	skin_dz
May	28/05/2025	21.2040761	92.1703433	Cox's Bazar	dog	vaccinated	stray	adult	male	skin_dz
May	28/05/2025	21.1925997	92.1393467	Cox's Bazar	dog	vaccinated	stray	adult	female	skin_dz
May	28/05/2025	21.1972	92.1318483	Cox's Bazar	dog	vaccinated	stray	adult	male	skin_dz
May	28/05/2025	21.191114	92.1390398	Cox's Bazar	dog	vaccinated	stray	adult	female	skin_dz
May	28/05/2025	21.1925997	92.1393467	Cox's Bazar	dog	vaccinated	stray	adult	female	skin_dz
May	28/05/2025	21.1942753	92.1484791	Cox's Bazar	dog	vaccinated	stray	adult	female	skin_dz
May	28/05/2025	21.1934589	92.1498376	Cox's Bazar	dog	vaccinated	stray	adult	male	skin_dz
May	28/05/2025	21.194725	92.1329918	Cox's Bazar	dog	vaccinated	stray	adult	female	skin_dz
May	28/05/2025	21.1818324	92.158003	Cox's Bazar	dog	vaccinated	stray	adult	female	skin_dz
May	28/05/2025	21.2046333	92.1599367	Cox's Bazar	dog	vaccinated	stray	puppy	male	skin_dz
May	29/05/2025	21.1934232	92.141946	Cox's Bazar	dog	vaccinated	stray	puppy	female	skin_dz
May	29/05/2025	21.1974386	92.1604279	Cox's Bazar	dog	vaccinated	owned	puppy	female	skin_dz
May	29/05/2025	21.207116	92.1552899	Cox's Bazar	dog	vaccinated	stray	adult	male	skin_dz
May	29/05/2025	21.2071136	92.1552084	Cox's Bazar	dog	vaccinated	stray	adult	male	skin_dz
May	29/05/2025	21.2071403	92.1552652	Cox's Bazar	dog	vaccinated	stray	adult	female	skin_dz
May	29/05/2025	21.2095071	92.1554296	Cox's Bazar	dog	vaccinated	stray	adult	male	skin_dz
May	29/05/2025	21.2094433	92.1554089	Cox's Bazar	dog	vaccinated	owned	puppy	female	skin_dz
May	29/05/2025	21.19271	92.1405817	Cox's Bazar	dog	vaccinated	stray	adult	female	skin_dz
May	29/05/2025	21.1896155	92.1388045	Cox's Bazar	dog	vaccinated	stray	adult	female	skin_dz
May	29/05/2025	21.182225	92.143745	Cox's Bazar	dog	vaccinated	stray	adult	female	skin_dz
May	29/05/2025	21.1820541	92.1437291	Cox's Bazar	dog	vaccinated	stray	adult	female	skin_dz
May	29/05/2025	21.2044677	92.1560289	Cox's Bazar	dog	vaccinated	stray	adult	male	skin_dz
May	29/05/2025	21.2089195	92.1565519	Cox's Bazar	dog	vaccinated	stray	adult	male	skin_dz
May	29/05/2025	21.1900683	92.151725	Cox's Bazar	dog	vaccinated	stray	adult	male	skin_dz
May	29/05/2025	21.1861042	92.1371775	Cox's Bazar	dog	vaccinated	stray	adult	male	skin_dz
May	29/05/2025	21.1863687	92.1366773	Cox's Bazar	dog	vaccinated	stray	adult	female	skin_dz
May	29/05/2025	21.1863801	92.1366822	Cox's Bazar	dog	vaccinated	stray	adult	male	skin_dz
May	29/05/2025	21.2045517	92.1375851	Cox's Bazar	dog	vaccinated	stray	adult	female	skin_dz
May	29/05/2025	21.17998	92.155285	Cox's Bazar	dog	vaccinated	stray	adult	male	skin_dz
May	26/05/2025	21.1973291	92.1566699	Cox's Bazar	dog	vaccinated	stray	adult	male	skin_dz,wound
May	26/05/2025	21.1979704	92.1585557	Cox's Bazar	dog	vaccinated	stray	adult	male	skin_dz,wound
May	26/05/2025	21.1955863	92.1591825	Cox's Bazar	dog	vaccinated	stray	adult	male	skin_dz,wound
May	26/05/2025	21.1937623	92.1594708	Cox's Bazar	dog	vaccinated	stray	adult	female	skin_dz,wound
May	27/05/2025	21.2081044	92.15883	Cox's Bazar	dog	vaccinated	stray	adult	male	skin_dz,wound
May	27/05/2025	21.1753987	92.1424454	Cox's Bazar	dog	vaccinated	stray	adult	male	skin_dz,wound
May	27/05/2025	21.1670828	92.1435108	Cox's Bazar	dog	vaccinated	stray	adult	female	skin_dz,wound
May	27/05/2025	21.161	92.143335	Cox's Bazar	dog	vaccinated	stray	adult	female	skin_dz,wound
May	27/05/2025	21.2096482	92.1649515	Cox's Bazar	dog	vaccinated	stray	adult	female	skin_dz,wound
May	27/05/2025	21.2092415	92.1650841	Cox's Bazar	dog	vaccinated	stray	adult	male	skin_dz,wound
May	28/05/2025	21.1610533	92.1432267	Cox's Bazar	dog	vaccinated	stray	adult	male	skin_dz,wound
May	28/05/2025	21.1815177	92.156013	Cox's Bazar	dog	vaccinated	stray	adult	female	skin_dz,wound
May	29/05/2025	21.1884933	92.1359883	Cox's Bazar	dog	vaccinated	stray	adult	female	skin_dz,wound
May	29/05/2025	21.2045796	92.1557156	Cox's Bazar	dog	vaccinated	stray	adult	male	skin_dz,wound
May	27/05/2025	21.20814	92.1383167	Cox's Bazar	dog	vaccinated	stray	adult	male	tvt
May	28/05/2025	21.1619965	92.1445641	Cox's Bazar	dog	vaccinated	stray	adult	female	tvt
May	29/05/2025	21.18803	92.152	Cox's Bazar	dog	vaccinated	stray	adult	male	tvt
May	26/05/2025	21.1971069	92.1635508	Cox's Bazar	dog	vaccinated	owned	puppy	male	wound
May	26/05/2025	21.2091804	92.1635723	Cox's Bazar	dog	vaccinated	stray	adult	male	wound
May	26/05/2025	21.2103943	92.1346903	Cox's Bazar	dog	vaccinated	stray	adult	male	wound
May	26/05/2025	21.1955411	92.158403	Cox's Bazar	dog	vaccinated	stray	adult	female	wound
May	26/05/2025	21.1946355	92.1632332	Cox's Bazar	dog	vaccinated	stray	adult	male	wound
May	26/05/2025	21.2063133	92.1367733	Cox's Bazar	dog	vaccinated	stray	adult	female	wound
May	26/05/2025	21.2122385	92.1383591	Cox's Bazar	dog	vaccinated	stray	adult	female	wound
May	26/05/2025	21.1896949	92.1610882	Cox's Bazar	dog	vaccinated	stray	adult	male	wound
May	27/05/2025	21.1913647	92.1622818	Cox's Bazar	dog	vaccinated	stray	puppy	male	wound
May	27/05/2025	21.1600498	92.1473277	Cox's Bazar	dog	vaccinated	stray	adult	female	wound
May	27/05/2025	21.1598442	92.147225	Cox's Bazar	dog	vaccinated	stray	adult	female	wound
May	27/05/2025	21.2048607	92.1485403	Cox's Bazar	dog	vaccinated	stray	adult	female	wound
May	27/05/2025	21.2119527	92.1477541	Cox's Bazar	dog	vaccinated	stray	puppy	male	wound
May	28/05/2025	21.1835505	92.1509201	Cox's Bazar	dog	vaccinated	owned	adult	male	wound
May	28/05/2025	21.2099282	92.1574812	Cox's Bazar	dog	vaccinated	stray	puppy	unknown	wound
May	28/05/2025	21.2105019	92.1618505	Cox's Bazar	dog	vaccinated	stray	adult	female	wound
May	28/05/2025	21.2107148	92.1631097	Cox's Bazar	dog	vaccinated	owned	adult	male	wound
May	28/05/2025	21.1817822	92.1579847	Cox's Bazar	dog	vaccinated	stray	adult	male	wound
May	28/05/2025	21.1816339	92.1577669	Cox's Bazar	dog	vaccinated	stray	adult	female	wound
May	28/05/2025	21.1959273	92.1477349	Cox's Bazar	dog	vaccinated	stray	adult	male	wound
May	28/05/2025	21.1994493	92.1468805	Cox's Bazar	dog	vaccinated	stray	adult	female	wound
May	29/05/2025	21.2064904	92.1563121	Cox's Bazar	dog	vaccinated	stray	adult	female	wound
May	26/05/2025	21.194103900000002	92.163654	Cox's Bazar	dog	not_vaccinated					not_held
May	26/05/2025	21.194123	92.1636674	Cox's Bazar	dog	not_vaccinated					too_far
May	26/05/2025	21.1941029	92.1636553	Cox's Bazar	dog	not_vaccinated					not_held
May	26/05/2025	21.1949507	92.1630938	Cox's Bazar	dog	not_vaccinated					too_far
May	26/05/2025	21.1946781	92.1631906	Cox's Bazar	dog	not_vaccinated					aggressive
May	26/05/2025	21.1946321	92.1632304	Cox's Bazar	dog	not_vaccinated					too_far
May	26/05/2025	21.2053465	92.1620622	Cox's Bazar	dog	not_vaccinated					aggressive
May	26/05/2025	21.2094988	92.1611656	Cox's Bazar	dog	not_vaccinated					not_held
May	26/05/2025	21.2119551	92.1468145	Cox's Bazar	dog	not_vaccinated					too_far
May	26/05/2025	21.2101416	92.145573	Cox's Bazar	dog	not_vaccinated					aggressive
May	26/05/2025	21.2101084	92.1460346	Cox's Bazar	dog	not_vaccinated					not_held
May	26/05/2025	21.1975754	92.1626247	Cox's Bazar	dog	not_vaccinated					other(vaccinator not come before)
May	26/05/2025	21.1979442	92.1613182	Cox's Bazar	dog	not_vaccinated					other(vaccinator not come before)
May	26/05/2025	21.2160662	92.1517949	Cox's Bazar	dog	not_vaccinated					other(animal ran away )
May	26/05/2025	21.2140876	92.1480175	Cox's Bazar	dog	not_vaccinated					too_far
May	26/05/2025	21.2119718	92.1467652	Cox's Bazar	dog	not_vaccinated					too_far
May	26/05/2025	21.2067534	92.1469578	Cox's Bazar	dog	not_vaccinated					aggressive
May	26/05/2025	21.2127111	92.1490461	Cox's Bazar	dog	not_vaccinated					too_far
May	26/05/2025	21.2101506	92.1466692	Cox's Bazar	dog	not_vaccinated					too_far
May	26/05/2025	21.201648	92.1467698	Cox's Bazar	dog	not_vaccinated					aggressive
May	26/05/2025	21.1636094	92.1476466	Cox's Bazar	dog	not_vaccinated					not_held
May	26/05/2025	21.1634978	92.1476556	Cox's Bazar	dog	not_vaccinated					not_held
May	26/05/2025	21.1635067	92.1476793	Cox's Bazar	dog	not_vaccinated					not_held
May	26/05/2025	21.1990981	92.1628777	Cox's Bazar	dog	not_vaccinated					aggressive
May	26/05/2025	21.1665567	92.1492203	Cox's Bazar	dog	not_vaccinated					not_held
May	26/05/2025	21.2177013	92.1560254	Cox's Bazar	dog	not_vaccinated					not_held
May	26/05/2025	21.2183492	92.1548406	Cox's Bazar	dog	not_vaccinated					too_far
May	26/05/2025	21.1964727	92.165125	Cox's Bazar	dog	not_vaccinated					not_held
May	26/05/2025	21.2132449	92.1618071	Cox's Bazar	dog	not_vaccinated					too_far
May	26/05/2025	21.2118472	92.1653113	Cox's Bazar	dog	not_vaccinated					too_far
May	26/05/2025	21.2124399	92.1648851	Cox's Bazar	dog	not_vaccinated					too_far
May	26/05/2025	21.1883601	92.15164	Cox's Bazar	dog	not_vaccinated					too_sick
May	26/05/2025	21.1951931	92.1642457	Cox's Bazar	dog	not_vaccinated					not_held
May	26/05/2025	21.2157734	92.1548508	Cox's Bazar	dog	not_vaccinated					not_held
May	26/05/2025	21.2034333	92.1456117	Cox's Bazar	dog	not_vaccinated					too_far
May	26/05/2025	21.2049534	92.1466333	Cox's Bazar	dog	not_vaccinated					not_held
May	26/05/2025	21.206295	92.1455817	Cox's Bazar	dog	not_vaccinated					too_far
May	26/05/2025	21.2063231	92.1456689	Cox's Bazar	dog	not_vaccinated					aggressive
May	26/05/2025	21.2233588	92.1513169	Cox's Bazar	dog	not_vaccinated					other(couldn't catch)
May	26/05/2025	21.2104293	92.161061	Cox's Bazar	dog	not_vaccinated					too_far
May	26/05/2025	21.1809258	92.135973	Cox's Bazar	dog	not_vaccinated					aggressive
May	26/05/2025	21.1943181	92.1655095	Cox's Bazar	dog	not_vaccinated					too_far
May	26/05/2025	21.2019451	92.1557049	Cox's Bazar	dog	not_vaccinated					aggressive
May	26/05/2025	21.2019798	92.1557241	Cox's Bazar	dog	not_vaccinated					aggressive
May	26/05/2025	21.2019714	92.1556788	Cox's Bazar	dog	not_vaccinated					aggressive
May	26/05/2025	21.2008798	92.1527954	Cox's Bazar	dog	not_vaccinated					not_held
May	26/05/2025	21.2017838	92.149364	Cox's Bazar	dog	not_vaccinated					too_sick
May	26/05/2025	21.161271	92.1430295	Cox's Bazar	dog	not_vaccinated					not_held
May	26/05/2025	21.1604854	92.1451339	Cox's Bazar	dog	not_vaccinated					not_held
May	26/05/2025	21.1604807	92.145123	Cox's Bazar	dog	not_vaccinated					too_far
May	26/05/2025	21.1602682	92.1452973	Cox's Bazar	dog	not_vaccinated					not_held
May	26/05/2025	21.1593156	92.1456054	Cox's Bazar	dog	not_vaccinated					not_held
May	26/05/2025	21.1898283	92.1432983	Cox's Bazar	dog	not_vaccinated					too_sick
May	26/05/2025	21.2130433	92.1530931	Cox's Bazar	dog	not_vaccinated					too_far
May	26/05/2025	21.2142021	92.1552396	Cox's Bazar	dog	not_vaccinated					other(animal ran away )
May	26/05/2025	21.181765	92.1415267	Cox's Bazar	dog	not_vaccinated					not_held
May	26/05/2025	21.1813591	92.1414181	Cox's Bazar	dog	not_vaccinated					not_held
May	26/05/2025	21.1784367	92.1432233	Cox's Bazar	dog	not_vaccinated					not_held
May	26/05/2025	21.2094781	92.1355596	Cox's Bazar	dog	not_vaccinated					not_held
May	26/05/2025	21.2098647	92.1352507	Cox's Bazar	dog	not_vaccinated					too_far
May	26/05/2025	21.2100502	92.135241	Cox's Bazar	dog	not_vaccinated					too_far
May	26/05/2025	21.1742126	92.1389315	Cox's Bazar	dog	not_vaccinated					owner_refuse
May	26/05/2025	21.1741983	92.1389533	Cox's Bazar	dog	not_vaccinated					owner_refuse
May	26/05/2025	21.1742021	92.1389538	Cox's Bazar	dog	not_vaccinated					owner_refuse
May	26/05/2025	21.17411	92.138875	Cox's Bazar	dog	not_vaccinated					owner_refuse
May	26/05/2025	21.1739504	92.139397	Cox's Bazar	dog	not_vaccinated					owner_refuse
May	26/05/2025	21.1738346	92.1393948	Cox's Bazar	dog	not_vaccinated					owner_refuse
May	26/05/2025	21.1739264	92.1393479	Cox's Bazar	dog	not_vaccinated					owner_refuse
May	26/05/2025	21.1741798	92.138943	Cox's Bazar	dog	not_vaccinated					owner_refuse
May	26/05/2025	21.1556713	92.1429637	Cox's Bazar	dog	not_vaccinated					not_held
May	26/05/2025	21.1580314	92.1476677	Cox's Bazar	dog	not_vaccinated					too_far
May	26/05/2025	21.2146102	92.1638773	Cox's Bazar	dog	not_vaccinated					too_far
May	26/05/2025	21.2005417	92.15962	Cox's Bazar	dog	not_vaccinated					not_held
May	26/05/2025	21.2181085	92.14966	Cox's Bazar	dog	not_vaccinated					aggressive
May	26/05/2025	21.1601832	92.1475823	Cox's Bazar	dog	not_vaccinated					not_held
May	26/05/2025	21.1912642	92.1603083	Cox's Bazar	dog	not_vaccinated					not_held
May	26/05/2025	21.1920904	92.1570555	Cox's Bazar	dog	not_vaccinated					other(fled)
May	26/05/2025	21.1924574	92.1570077	Cox's Bazar	dog	not_vaccinated					not_held
May	26/05/2025	21.1931835	92.1574223	Cox's Bazar	dog	not_vaccinated					too_far
May	26/05/2025	21.2078698	92.1540029	Cox's Bazar	dog	not_vaccinated					not_held
May	26/05/2025	21.1943256	92.1458543	Cox's Bazar	dog	not_vaccinated					other(the animal fled away)
May	26/05/2025	21.1933396	92.1461399	Cox's Bazar	dog	not_vaccinated					too_far
May	26/05/2025	21.1936784	92.1460215	Cox's Bazar	dog	not_vaccinated					other(the animal fled away)
May	26/05/2025	21.1937333	92.15192	Cox's Bazar	dog	not_vaccinated					aggressive
May	26/05/2025	21.1910217	92.1545267	Cox's Bazar	dog	not_vaccinated					too_far
May	26/05/2025	21.1903831	92.1546792	Cox's Bazar	dog	not_vaccinated					not_held
May	26/05/2025	21.156183	92.1466632	Cox's Bazar	dog	not_vaccinated					too_far
May	26/05/2025	21.1881517	92.1431946	Cox's Bazar	dog	not_vaccinated					too_far
May	26/05/2025	21.1869129	92.1473265	Cox's Bazar	dog	not_vaccinated					too_far
May	26/05/2025	21.1895309	92.1581292	Cox's Bazar	dog	not_vaccinated					too_far
May	26/05/2025	21.1897212	92.1577561	Cox's Bazar	dog	not_vaccinated					not_held
May	26/05/2025	21.2209472	92.1416213	Cox's Bazar	dog	not_vaccinated					aggressive
May	26/05/2025	21.2214252	92.1409323	Cox's Bazar	dog	not_vaccinated					not_held
May	26/05/2025	21.2219276	92.1403918	Cox's Bazar	dog	not_vaccinated					too_far
May	26/05/2025	21.2220843	92.1383717	Cox's Bazar	dog	not_vaccinated					aggressive
May	26/05/2025	21.2220836	92.1401283	Cox's Bazar	dog	not_vaccinated					not_held
May	26/05/2025	21.2222055	92.139483	Cox's Bazar	dog	not_vaccinated					too_far
May	26/05/2025	21.2221977	92.1389412	Cox's Bazar	dog	not_vaccinated					not_held
May	26/05/2025	21.2148046	92.1445983	Cox's Bazar	dog	not_vaccinated					aggressive
May	26/05/2025	21.2152215	92.1460835	Cox's Bazar	dog	not_vaccinated					aggressive
May	26/05/2025	21.2153317	92.146045	Cox's Bazar	dog	not_vaccinated					aggressive
May	26/05/2025	21.199854	92.1546937	Cox's Bazar	dog	not_vaccinated					too_sick
May	26/05/2025	21.2122255	92.1383534	Cox's Bazar	dog	not_vaccinated					aggressive
May	26/05/2025	21.2071798	92.1372965	Cox's Bazar	dog	not_vaccinated					too_sick
May	26/05/2025	21.20724	92.137215	Cox's Bazar	dog	not_vaccinated					aggressive
May	26/05/2025	21.2075778	92.1373504	Cox's Bazar	dog	not_vaccinated					too_far
May	26/05/2025	21.2078338	92.1421087	Cox's Bazar	dog	not_vaccinated					not_held
May	26/05/2025	21.2112433	92.136695	Cox's Bazar	dog	not_vaccinated					too_far
May	26/05/2025	21.2089704	92.1405742	Cox's Bazar	dog	not_vaccinated					not_held
May	26/05/2025	21.2115633	92.1363067	Cox's Bazar	dog	not_vaccinated					too_far
May	26/05/2025	21.2109867	92.1361817	Cox's Bazar	dog	not_vaccinated					too_far
May	26/05/2025	21.2154517	92.152397	Cox's Bazar	dog	not_vaccinated					too_far
May	26/05/2025	21.2150227	92.1528037	Cox's Bazar	dog	not_vaccinated					too_sick
May	26/05/2025	21.1870456	92.1603053	Cox's Bazar	dog	not_vaccinated					aggressive
May	26/05/2025	21.1896894	92.161016	Cox's Bazar	dog	not_vaccinated					too_sick
May	27/05/2025	21.2229338	92.1340699	Cox's Bazar	dog	not_vaccinated					not_held
May	27/05/2025	21.2231244	92.134129	Cox's Bazar	dog	not_vaccinated					not_held
May	27/05/2025	21.2233586	92.1337888	Cox's Bazar	dog	not_vaccinated					not_held
May	27/05/2025	21.2085405	92.1590809	Cox's Bazar	dog	not_vaccinated					not_held
May	27/05/2025	21.1612667	92.1487564	Cox's Bazar	dog	not_vaccinated					too_far
May	27/05/2025	21.18931924	92.16877176	Cox's Bazar	dog	not_vaccinated					not_held
May	27/05/2025	21.1615219	92.1493057	Cox's Bazar	dog	not_vaccinated					aggressive
May	27/05/2025	21.14576835	92.15794007	Cox's Bazar	dog	not_vaccinated					too_far
May	27/05/2025	21.14586786	92.15674703	Cox's Bazar	dog	not_vaccinated					too_far
May	27/05/2025	21.14595962	92.1564647	Cox's Bazar	dog	not_vaccinated					too_far
May	27/05/2025	21.18627	92.156116	Cox's Bazar	dog	not_vaccinated					too_sick
May	27/05/2025	21.2090523	92.1598868	Cox's Bazar	dog	not_vaccinated					not_held
May	27/05/2025	21.2091026	92.159918	Cox's Bazar	dog	not_vaccinated					owner_refuse
May	27/05/2025	21.1833451	92.1375351	Cox's Bazar	dog	not_vaccinated					aggressive
May	27/05/2025	21.1824533	92.13748	Cox's Bazar	dog	not_vaccinated					too_far
May	27/05/2025	21.1820076	92.1375194	Cox's Bazar	dog	not_vaccinated					not_held
May	27/05/2025	21.19031325	92.16728976	Cox's Bazar	dog	not_vaccinated					too_far
May	27/05/2025	21.1878897	92.1509282	Cox's Bazar	dog	not_vaccinated					not_held
May	27/05/2025	21.1892691	92.1504425	Cox's Bazar	dog	not_vaccinated					not_held
May	27/05/2025	21.1885856	92.1547768	Cox's Bazar	dog	not_vaccinated					too_far
May	27/05/2025	21.187586	92.1558611	Cox's Bazar	dog	not_vaccinated					not_held
May	27/05/2025	21.1876633	92.1557217	Cox's Bazar	dog	not_vaccinated					aggressive
May	27/05/2025	21.178499	92.1420037	Cox's Bazar	dog	not_vaccinated					too_sick
May	27/05/2025	21.1783541	92.1429428	Cox's Bazar	dog	not_vaccinated					not_held
May	27/05/2025	21.180113	92.1414179	Cox's Bazar	dog	not_vaccinated					not_held
May	27/05/2025	21.1777698	92.1433797	Cox's Bazar	dog	not_vaccinated					too_far
May	27/05/2025	21.1755343	92.14245	Cox's Bazar	dog	not_vaccinated					too_far
May	27/05/2025	21.1755363	92.1424501	Cox's Bazar	dog	not_vaccinated					too_far
May	27/05/2025	21.175538800000002	92.1424516	Cox's Bazar	dog	not_vaccinated					too_far
May	27/05/2025	21.1541026	92.1505885	Cox's Bazar	dog	not_vaccinated					too_sick
May	27/05/2025	21.15346	92.1502833	Cox's Bazar	dog	not_vaccinated					too_far
May	27/05/2025	21.153401	92.1502871	Cox's Bazar	dog	not_vaccinated					too_far
May	27/05/2025	21.1538535	92.1520212	Cox's Bazar	dog	not_vaccinated					not_held
May	27/05/2025	21.1558945	92.151898	Cox's Bazar	dog	not_vaccinated					not_held
May	27/05/2025	21.14327826	92.15971267	Cox's Bazar	dog	not_vaccinated					too_far
May	27/05/2025	21.14376559	92.15898081	Cox's Bazar	dog	not_vaccinated					too_far
May	27/05/2025	21.1439423	92.15883502	Cox's Bazar	dog	not_vaccinated					too_far
May	27/05/2025	21.14398719	92.15882475	Cox's Bazar	dog	not_vaccinated					too_far
May	27/05/2025	21.1642516	92.1424987	Cox's Bazar	dog	not_vaccinated					not_held
May	27/05/2025	21.1642546	92.1424916	Cox's Bazar	dog	not_vaccinated					not_held
May	27/05/2025	21.1642542	92.142489	Cox's Bazar	dog	not_vaccinated					not_held
May	27/05/2025	21.14537784	92.16047947	Cox's Bazar	dog	not_vaccinated					too_far
May	27/05/2025	21.14595862	92.16136272	Cox's Bazar	dog	not_vaccinated					too_far
May	27/05/2025	21.14686349	92.1621062	Cox's Bazar	dog	not_vaccinated					too_far
May	27/05/2025	21.155885	92.1519743	Cox's Bazar	dog	not_vaccinated					not_held
May	27/05/2025	21.1564838	92.1482272	Cox's Bazar	dog	not_vaccinated					aggressive
May	27/05/2025	21.2177532	92.1692095	Cox's Bazar	dog	not_vaccinated					not_held
May	27/05/2025	21.2175285	92.1692172	Cox's Bazar	dog	not_vaccinated					not_held
May	27/05/2025	21.2164965	92.1699526	Cox's Bazar	dog	not_vaccinated					not_held
May	27/05/2025	21.2167591	92.1685312	Cox's Bazar	dog	not_vaccinated					not_held
May	27/05/2025	21.2162849	92.1678935	Cox's Bazar	dog	not_vaccinated					not_held
May	27/05/2025	21.2161491	92.167787	Cox's Bazar	dog	not_vaccinated					not_held
May	27/05/2025	21.2150962	92.1672399	Cox's Bazar	dog	not_vaccinated					not_held
May	27/05/2025	21.2150904	92.1672389	Cox's Bazar	dog	not_vaccinated					not_held
May	27/05/2025	21.2150896	92.1673036	Cox's Bazar	dog	not_vaccinated					not_held
May	27/05/2025	21.2149877	92.1672885	Cox's Bazar	dog	not_vaccinated					not_held
May	27/05/2025	21.2008731	92.1501391	Cox's Bazar	dog	not_vaccinated					aggressive
May	27/05/2025	21.1993432	92.1467689	Cox's Bazar	dog	not_vaccinated					not_held
May	27/05/2025	21.1636948	92.1459358	Cox's Bazar	dog	not_vaccinated					too_far
May	27/05/2025	21.1636998	92.1459534	Cox's Bazar	dog	not_vaccinated					too_far
May	27/05/2025	21.1615897	92.1483749	Cox's Bazar	dog	not_vaccinated					not_held
May	27/05/2025	21.1469272	92.16215728	Cox's Bazar	dog	not_vaccinated					too_far
May	27/05/2025	21.14552083	92.16019193	Cox's Bazar	dog	not_vaccinated					too_far
May	27/05/2025	21.14831531	92.16306637	Cox's Bazar	dog	not_vaccinated					too_far
May	27/05/2025	21.14869105	92.16392895	Cox's Bazar	dog	not_vaccinated					too_far
May	27/05/2025	21.14879031	92.16395712	Cox's Bazar	dog	not_vaccinated					too_far
May	27/05/2025	21.1922352	92.1576078	Cox's Bazar	dog	not_vaccinated					too_far
May	27/05/2025	21.1927016	92.1572483	Cox's Bazar	dog	not_vaccinated					too_far
May	27/05/2025	21.1927127	92.1572698	Cox's Bazar	dog	not_vaccinated					too_far
May	27/05/2025	21.1891844	92.1586519	Cox's Bazar	dog	not_vaccinated					not_held
May	27/05/2025	21.1799343	92.1423268	Cox's Bazar	dog	not_vaccinated					too_far
May	27/05/2025	21.1789567	92.1432971	Cox's Bazar	dog	not_vaccinated					not_held
May	27/05/2025	21.1786717	92.1434777	Cox's Bazar	dog	not_vaccinated					too_far
May	27/05/2025	21.2061333	92.1454383	Cox's Bazar	dog	not_vaccinated					too_far
May	27/05/2025	21.14944685	92.16577325	Cox's Bazar	dog	not_vaccinated					too_far
May	27/05/2025	21.14951224	92.16595007	Cox's Bazar	dog	not_vaccinated					too_far
May	27/05/2025	21.1882534	92.1468545	Cox's Bazar	dog	not_vaccinated					too_far
May	27/05/2025	21.1907183	92.1519917	Cox's Bazar	dog	not_vaccinated					too_sick
May	27/05/2025	21.1904083	92.1521138	Cox's Bazar	dog	not_vaccinated					not_held
May	27/05/2025	21.18955	92.1521383	Cox's Bazar	dog	not_vaccinated					too_far
May	27/05/2025	21.1880856	92.1459316	Cox's Bazar	dog	not_vaccinated					other(the animal fled away)
May	27/05/2025	21.1898198	92.1472484	Cox's Bazar	dog	not_vaccinated					not_held
May	27/05/2025	21.1896016	92.1468655	Cox's Bazar	dog	not_vaccinated					too_far
May	27/05/2025	21.1895593	92.1468651	Cox's Bazar	dog	not_vaccinated					too_far
May	27/05/2025	21.1895993	92.1468612	Cox's Bazar	dog	not_vaccinated					too_far
May	27/05/2025	21.1755464	92.1424248	Cox's Bazar	dog	not_vaccinated					not_held
May	27/05/2025	21.1751138	92.1425464	Cox's Bazar	dog	not_vaccinated					aggressive
May	27/05/2025	21.1968597	92.1563592	Cox's Bazar	dog	not_vaccinated					not_held
May	27/05/2025	21.2148787	92.1445641	Cox's Bazar	dog	not_vaccinated					other(excessive drooling, photphobia)
May	27/05/2025	21.2149143	92.1574727	Cox's Bazar	dog	not_vaccinated					not_held
May	27/05/2025	21.1754206	92.1393998	Cox's Bazar	dog	not_vaccinated					too_far
May	27/05/2025	21.1845336	92.1481239	Cox's Bazar	dog	not_vaccinated					too_far
May	27/05/2025	21.1486236	92.16972773	Cox's Bazar	dog	not_vaccinated					too_far
May	27/05/2025	21.14858627	92.16977927	Cox's Bazar	dog	not_vaccinated					too_far
May	27/05/2025	21.2038525	92.1492544	Cox's Bazar	dog	not_vaccinated					too_far
May	27/05/2025	21.2010082	92.1519025	Cox's Bazar	dog	not_vaccinated					too_far
May	27/05/2025	21.2009252	92.1517063	Cox's Bazar	dog	not_vaccinated					not_held
May	27/05/2025	21.2009513	92.151901	Cox's Bazar	dog	not_vaccinated					too_far
May	27/05/2025	21.1636967	92.1459667	Cox's Bazar	dog	not_vaccinated					not_held
May	27/05/2025	21.1675435	92.1468333	Cox's Bazar	dog	not_vaccinated					not_held
May	27/05/2025	21.1675472	92.1468407	Cox's Bazar	dog	not_vaccinated					not_held
May	27/05/2025	21.1675554	92.1468403	Cox's Bazar	dog	not_vaccinated					not_held
May	27/05/2025	21.1959466	92.1592487	Cox's Bazar	dog	not_vaccinated					aggressive
[truncated: 276 more rows]
